# Supplementary material for: The relationship between the Early Childhood Environment Rating Scale and its revised form and child outcomes: A systematic review and meta-analysis
Source: PLoS One. 2017 Jun 6;12(6):e0178512. doi: 10.1371/journal.pone.0178512 (PMC5461062; doi:10.1371/journal.pone.0178512)
Supplement: S8 File — (ZIP) [file pone.0178512.s008.zip]

Archive with 3 entries (2 files):
- S8_Database ECERS.xlsx
- __MACOSX/
- __MACOSX/._S8_Database ECERS.xlsx
