# Supplementary material for: The relationship between the Early Childhood Environment Rating Scale and its revised form and child outcomes: A systematic review and meta-analysis
Source: PLoS One. 2017 Jun 6;12(6):e0178512. doi: 10.1371/journal.pone.0178512 (PMC5461062; doi:10.1371/journal.pone.0178512)
Supplement: S8 File — (ZIP) [file pone.0178512.s008.zip › S8_Database ECERS.xlsx]

## Sheet: Study_Descriptors
Study_ID	Study Samples	This column is just for multiple samples within a paper; see Dataset for potential overlapping samples	Authors	Title	Date	Source	Publication_Type	Country	Region	Overlap - Letter	Overlap - Dataset	Dataset - Extracted Information	Centre_Type	No_Centres	No_PSrooms	Consent_Centre	PCT_Profit	No_Teach	PCT_Teach	Teach_Surveyd	N_Child	PCT_Attr	N_Male	PCT_Male	N_Female	PCT_FML	Cage_MEAN	Cage_SD	Cage_Min	Cage_Max	Cage_Q_Mean	Cage_Q_SD	Cage_CO_Mean	Cage_CO_SD	PCT_Caucasian	N_Caucasian	PCT_Black	N_Black	PCT_Asian	N_Asian	PCT_Hispanic	N_Hispanic	PCT_Mixed	N_Mixed	PCT_Other1	N_Other1	Specify_Other1	PCT_Other2	N_Other2
1			Aboud	Evaluation of an early childhood preschool program in rural Bangladesh	2006	Early Childhood Research Quarterly; Volume 21; p. 46-60	Journal	Bangladesh	Gazipur, Chirirbandar, and Jaldhaka	V	Preschool programs	NA	Preschool programs	22	22	NR	NR	NA	NA	NA	213	NR	98	46	115	54	65.9	5.2	53	77	NA	NA	NA	NA	NR	NR	NR	NR	NR	NR	NR	NR	NR	NR	NR	NR	NR	NR	NR
73			Aboud & Hossain	The impact of pre-primary school on primary school achievement in Bangladesh	2011	Early Childhood Research Quarterly, 26, pp.237-246	Journal	Bangladesh	5 rural districts of Bangladesh	V	NR (but sampe sample as Study #1? - uses graduates of pre-primary preschools who were in first grade in 2008 and therefore graduated from preschool/were in preschool in 2007)	NR (but sampe sample as Study #1? - uses graduates of pre-primary preschools who were in first grade in 2008 and therefore graduated from preschool/were in preschool in 2007)	Pre-primary preschools	30	30	NR	NR	NA	NA	NA	NR	NR	NR	NR	NR	NR	NR	NR	60	60	60	NR	72	NR	NR	NR	NR	NR	NR	NR	NR	NR	NR	NR	NR	NR	NR	NR	NR
139			Abreu-Lima, Leal, Cadima, Gamelas	Predicting child outcomes from preschool quality in Portugal	2013	European Journal of Psychology of Education	Journal	Portugal	Porto Metropolitan Area (current sample n=215)			Portugese sample: The study was conducted in 60 classrooms in Porto Metropolitan Area, Portugal. Children (N=215)	preschool classrooms	60	60	0.7	0.13	NA	NA	NR	215	NR	113	53	102	47	67 mos.	6.06	53	78	did not extract	did not extract	did not extract	did not extract	NR	NR	NR	NR	NR	NR	NR	NR	NR	NR	NR	NR	NR	NR	NR
111			Aikens, N., Moiduddin, E., Xue, Y., Tarullo. L., West, J., & Mathematica Policy Research	Data Tables for Child Outcomes and Classroom Quality in FACES 2009 Report	2012	OPRE Report 2012-37b. Washington, DC: Office of Planning, Research and Evaluation, Administration for Children and Families, U.S. Department of Health and Human Services.	Report: It is designed to accompany the research brief Child Outcomes and Classroom Qualityin FACES 2009 (Moiduddin et al. 2012).	United States	NR	M	Head Start FACES 2009 Cohort	Head Start FACES 2009 Cohort	Head Start	129	391 (began with 486 classrooms but 3 programs dropped because they were in financial jeopardy. In addition, two eligible programs declined to participate. In spring 2010, observations were conducted in 370 Head Start classrooms. 318 (65%) to 327 (67%) were included in the analyses depending on outcome variable)	87% classroom consent accounting for program level	Head Start	439	99 marignal weighted and 92 cumulative	Head Teacher	3349 in the study but only 3150 with fall data and 2651 with spring data	8.60% [Fall 2009 (2166+382+512+57+33) = 3150, Spring 2010 (1933+613+251+70+12) = 2879; [=100-(2879/3150*100)]; (3,022 children were eligible for the spring 2010 follow up and 89 percent participated) as for missing data, for the spring collection the study indicates 2897 participants but only 40% (N=1354) to 54% (1936) to 69% included in analyses depending on outcome test	NR	50.2% for 3 year olds; 50% for 4 year olds	NR	49.8% for 3 year olds; 50% for 4 year olds	61% 3 year olds; 39% 4 year olds	NR	~3	~4	NR	NR	NR	NR	21.5% for 3 year olds; 23.2% for 4 year olds; White, Non-Hispanic	NR	35.5% for 3 year olds; 30.6% for 4 year olds; African American, Non-Hispanic	NR	1.5% for 3 year olds; 1.2 for 4 year olds; Asian or Pacific Islander, Non-Hispanic	NR	34.3% for 3 year olds; 39% for 4 year olds; Hispanic/Latino	NR	5.8% for 3 year olds + 5.4% for 4 year olds; Multi-Racial/Bi-Racial, Non-Hispanic	NR	1.2% for 3 year olds; 0.3% for 4 year olds	NR	American Indian or Alaska Native, Non-Hispanic	0.1% for 3 year olds; 0.2% for 4 year olds	NR
92			Aikens, Tarullo, Hulsey, Ross, West & Xue	ACF-OPRE Report: A Year in Head Start: Children, Families and Programs	2010	Mathematica Policy Research	Report	United States	NR	B	Head Start FACES 2006 (children entered in Fall 2006; outcomes assessed in Spring 2007)	Head Start FACES 2006 (children entered in Fall 2006; outcomes assessed in Spring 2007)	Head Start	135	410	NR	NR	365	92	Lead teacher	3315	12	1703	51.36	1612	48.64	NR	NR	36	48	NR	NR	NR	NR	22.79	NR	32.98	NR	1.73	NR	35.28	NR	5.16	NR	0.54	NR	Other	1.51	NR
119			Anders, Rossbach, Weinert, Ebert, Kuger, Lehrl, & von Maurice	Home and preschool learning environments and their relations to the development of early numeracy skills	2012	Early Childhood Research Quarterly 27 (2012) 231– 244	Journal	Germany	8 regions in two German federal states (Bavaria and Hesse)			BiKS project on Educational Processes, Competence Development, and Selection Decisions at Pre- and Elementary School Age	pre-k programs	NR	97	NR	NR	NA	NA	NA	532	NR	276	51.88	256	48.12	37	NR	23	50	NR	NR	The participating children were aged on average 37 months at preschool entry (min. = 23, max. = 50), 45 months at the first assessment (min. = 34, max. = 57), 56 months at the second assessment (min. = 46, max. = 67), and 68 months at the third assessment (min. = 58, max. = 76); The Average age of children in the class mean = 5.01, SD = 0.28, min = 3.67, and max = 5.60, which appears to mean for …	NR	NR	NR	NR	NR	NR	NR	NR	NR	NR	NR	100	532	65.23% Bavaria, 34.78% Hesse	NR	NR
120			Assel, M. A., Landry, S. H., & Swank, P. R.	Are early childhood classrooms preparing children to be school ready?: The CIRCLE Teacher Behavior Rating Scale.	2008	In L. M. Justice & C. Vukelich (Eds.), Achieving excellence in preschool literacy instruction (pp. 120-135). New York, NY: Guilford Press.	Chapter	United States	Houston Texas	U	Preschool Curriculum Evaluation Research (PCER)	PCER Multiple States - used data from Texas only: Preschool Curriculum Evaluation Research	~ 50% of each Title 1 classrooms in public schools and Head Start	NR	39	NR	NR	NR	NR	NR	NR	NR	NR	NR	NR	NR	NR	NR	NR	NR	NR	NR	NR	NR	NR	NR	NR	NR	NR	NR	NR	NR	NR	NR	NR	NR	NR	NR	NR
140			Auger, Farkas, Burchinal, Duncan, Lowe Vandell	Preschool center care quality effects on academic achievement: an instrumental variables analysis	2014	Developmental Psychology	Journal	United States	16 states	U	Preschool Curriculum Evaluation Research (PCER)	PCER Multiple States - used data from 16 states, n=2700: Preschool Curriculum Evaluation Research	preschool, mixed	310	310	NR	NA	NA	NA	NA	2700 of the 2911	NR	NR	52/51	NR	48/49	54.66/54.74	3.76/3.87	45.5/45.1	71.59/66.03	did not extract	did not extract	did not extract	did not extract	35/33	NR	42/44	NR	1/1	NR	16/15	NR	NR	NR	6/7	NR	NR	NR	NR
74		74 = whole sample; 74a = Spanish dominant children only	Barnett, Yarosz, Thomas, Jung & Blanco	Two-way and monolingual English immersion in preschool education: An experimental comparison	2007	Early Childhood Research Quarterly, 22, pp. 277-293	Journal	United States	Northeastern city with a population of just over 120,000 in which 50% of population was Latino			NR	Preschool - one of which was the newly-implemented TWI (two-way immersion) program	NR	36	NR	NR	NR	NR	NR	147	10.9	57	43.5	74	65.5	NR	NR	36	48	NR	NR	NR	NR	7.5	10	13	17	NR	NR	76.3	100	NR	NR	2.3	3	Other	NR	NR
2		(a) Sample of NON SUSPECT homes; (b) Sample of SUSPECT homes	Bryant, Burchinal, Lau, Sparling	Family and classroom correlates of head start children's developmental outcomes	1994	Early Childhood Research Quarterly; Volume 9	Journal	United States	Metropolitaran area in the South			NA	Head Start	NR	32	86% of teachers in first year; 88% of teachers in second year of study	NR	NA	NA	NA	145	NR	69.6	48	75.4	52	57	7	42	69	NA	NA	NA	NA	8	NR	86	NR	1	NR	2	NR	NR	NR	1	NR	Native American	1	NR
75		75 = whole sample; 75a = males alone; 75b = females alone	Bryant, Maxwell, Taylor, Poe, Peisner-Feinberg, & Bernier	Smart Start and Preschool Child Care Quality in North Carolina: Change Over Time and Relation to children's readiness	2003	Frank Porter Graham Center, North Carolina University	Report	United States	North Carolina - both urban and rural; Piedmont region, East and West	Y-no overlap	NR (but programs part of previous observational studies of North Carolina child care quality between 1994 and 1999; data for current study gathered from samples of child care centers in 12 pioneer partnerships (Round 1) and in 9 partnerships that entered Smart Start in 1996 or 1997 (Round 3 and 4)	NR (but programs part of previous observational studies of North Carolina child care quality between 1994 and 1999; data for current study gathered from samples of child care centers in 12 pioneer partnerships (Round 1) and in 9 partnerships that entered Smart Start in 1996 or 1997 (Round 3 and 4)	Child care centers (includes independent, Head Start, church-sponsered, franchise, developmental delay, public preschool and other)	110	NR	79	NR	NA	NA	NA	512	NR	260	50.8	252	49.2	NR	NR	36	48	NR	NR	NR	NR	54.7	280	32.4	166	2.2	11	2	10	NR	NR	4.7	24	Native American	4.1	21
5			Burchinal, Howes, Pianta, Bryant, Early, Clifford & Barbarin	Predicting child outcomes at the end of kindergarten from the quality of pre-kindergarten teacher-child interactions and instruction	2008	Applied Developmental Science, 12(3), pg. 140-153	Journal	United States	California, Georgia, Illinois, Kentucky, New York, and Ohio	A	2 datasets: NCEDL's Multistate Study of Pre-K & NCEDL's State-Wide Early Education Programs Study (SWEEP) (from 6 of the 11 states)	2 datasets: NCEDL's Multistate Study of Pre-K & NCEDL's State-Wide Early Education Programs Study (SWEEP) (from 6 of the 11 states)	Pre-kindergarten	227	227	67 centers declined out of 335 sites contacted	NR	NA	NA	NA	929	in K, partial data from 95% of 878 children who participated in both fall and spring PK data collection	469	50.48	460	49.52	54.24	3.72	NR	NR	NA	NA	NA	NA	42	NR	21	NR	4	NR	23	NR	9	NR	less than 1	NR	Native American	NR	NR
122			Burchinal, M. R.,& Nelson, L.	Family selection and child care experienes: Implications for studies of child outcomes	2000	Early Childhood Research Quarterly, 15, 385-411.	Journal	United States	California, Connecticut, Colorado, & North Carolina	D	Cost, Quality, and Outcomes Study (CQO; Peisner-Feinberg & Burchinal, 1997)	Cost, Quality, and Outcomes Study (CQO; Peisner-Feinberg & Burchinal, 1997)	child care centers	NR	NR	NR	approximately 46.3% for profit and 53.7% for nonprofit	N = 173-177	96	NR	757	NR	387	51.1	370	48.9	4.3	0.36	3.1	5.7	NR	NR	NR	NR	67.9 White	514	15.9	120 African-American	NR	NR	4.6 Latino	35	NR	NR	11.6	88	other	NR	NR
102	102a	CQO	Burchinal, Margaret; Kainz, Kirsten; Cai, Yaping.	How well do our measures of quality predict child outcomes? A meta-analysis and coordinated analysis of data from large-scale studies of early childhood settings	2011	In M. Zaslow, I. Martinez-Beck, K. Tout, & T. Halle (Eds.), Quality measurement in early childhood settings (pp. 11-31). Baltimore, MD: Brookes.	Chapter	United States	greater Los Angeles area of California, the Fronal Range area of Coloradao, the greater Hartford area of Connecticut, and the greater Greensboro area in North Carolina	D	Cost, Quality, and Outcomes Study (CQO; Peisner-Feinberg & Burchinal, 1997)	Cost, Quality, and Outcomes Study (CQO; Peisner-Feinberg & Burchinal, 1997)	child care centers	101	50+	NR	NR	NA	NA	NA	140	NR	71 [=(51*140)/100	51	69 (140-71)	49	51.1	4.4	NR	NR	NR	NR	NR	NR	46.0 White	64 [=(46*140)/100	32.4% African American	45[=(32.2*140)/100	NR	NR	13.7	19[=(13.7*140)/100	NA	NA	7.9	11[=(7.9*140)/100	NR	NR	NR
102	102b	NCEDL	Burchinal, Margaret; Kainz, Kirsten; Cai, Yaping.	How well do our measures of quality predict child outcomes? A meta-analysis and coordinated analysis of data from large-scale studies of early childhood settings	2011	In M. Zaslow, I. Martinez-Beck, K. Tout, & T. Halle (Eds.), Quality measurement in early childhood settings (pp. 11-31). Baltimore, MD: Brookes.	Chapter	United States	11 states: Mulit-State - California,Georgia,Illinois,Kentucky,New York, Ohio; SWEEP - Massachusetts, New Jersey,Texas, Washington, Wisconsin	A	2 datasets: NCEDL's Multistate Study of Pre-K & NCEDL's State-Wide Early Education Programs Study (SWEEP)	NCEDL - National Center for Early Development and Learning's: Multi-State Study of Pre-Kindergarten (Multi-State Study, 2001-2003) and the NCEDL-NIEER State-Wide Education Programs Study (SWEEP Study, 2003-2004)	pre-k programs	NR	50+	NR	100% State-Funded; Two studies: Fully or partially funded by state education agencies and that are operated in schools or under the direction of state and local education agencies. Both targeted and universal programmes provided services to children through either funding classrooms or placing children in existing programmes through funding slots in those programmes.	NA	NA	NA	1465	NR	718[ =(49*1465)/100	49	747 (1465-718)	51	60.6	2.3	NR	NR	NR	NR	NR	NR	28.6 White	419[=(28.6*1465)/100	20.7% African American	303[=(20.7*1465)/100	NR	NR	36	527[=(36*1465)/100	NA	NA	14.7	215[=(14.7*1465)/100	NR	NR	NR
102	102c	FACES 1997	Burchinal, Margaret; Kainz, Kirsten; Cai, Yaping.	How well do our measures of quality predict child outcomes? A meta-analysis and coordinated analysis of data from large-scale studies of early childhood settings	2011	In M. Zaslow, I. Martinez-Beck, K. Tout, & T. Halle (Eds.), Quality measurement in early childhood settings (pp. 11-31). Baltimore, MD: Brookes.	Chapter	United States	NR	J	Head Start FACES 1997 Cohort	Head Start FACES 1997 Cohort	Head Start	63	50+	NR	NR	NA	NA	NA	1493 (appears to be N for fall 1998	NR	761 [=(51*1493)/100	51	732 (1493-761)	49	55.4	6.3	NR	NR	NR	NR	NR	NR	29.0 White	433[=(29*1493)/100	21.0% African American	314[=(21*1493)/100	NR	NR	36	537=(36*1493)/100	NA	NA	14	209[=(14*1493)/100	NR	NR	NR
102	102d	FACES 2000	Burchinal, Margaret; Kainz, Kirsten; Cai, Yaping.	How well do our measures of quality predict child outcomes? A meta-analysis and coordinated analysis of data from large-scale studies of early childhood settings	2011	In M. Zaslow, I. Martinez-Beck, K. Tout, & T. Halle (Eds.), Quality measurement in early childhood settings (pp. 11-31). Baltimore, MD: Brookes.	Chapter	United States	NR	K	Head Start FACES 2000 Cohort	Head Start FACES 2000 Cohort	Head Start	63	50+	NR	NR	NA	NA	NA	1739	NR	870[ =(50*1739)/100	50	870 (1739-870)	50	54	6.5	NR	NR	NR	NR	NR	NR	24.0 White	417[=(24*1739)/100	38.0% African American	661[=(38*1739)/100	NR	NR	29	504=(29*1739)/100	NR	NR	5	87[=(5*1739)/100	NR	5	70[=(4*1739)/100
6	6a	Cost, Quality, and Outcomes Study (included are child-care and child-outcomes data collected during 1st year of study in 1993)	Burchinal, Peisner-Feinberg, Bryant, Clifford	Children's social and cognitive development and child-care quality: Testing for differential associations related to poverty, gender, or ethnicity	2000	Applied Developmental Science, 4(3), 149-165	Journal	United States	Los Angeles County in California, the Hartford corridor in Connecticut, the Frontal range in Colorado, and the Piedmont region in North Carolina	D	Cost, Quality, and Outcomes Study (included are child-care and child-outcomes data collected during 1st year of study in 1993)	Cost, Quality, and Outcomes Study (included are child-care and child-outcomes data collected during 1st year of study in 1993)	Community childcare centres	170	177	NR	46% profit; 54% nonprofit	NA	NA	NA	828	NR	430.56	52	397.44	48	52.2	NR	NR	NR	NR	NR	NR	NR	68	NR	15	NR	4	NR	6	NR	NR	NR	9	NR	Native Americans and children of other or mixed backgrounds	NR	NR
6	6c	North Carolina Public Preschool Evaluation (PP)	Burchinal, Peisner-Feinberg, Bryant, Clifford	Children's social and cognitive development and child-care quality: Testing for differential associations related to poverty, gender, or ethnicity	2000	Applied Developmental Science	Journal	United States	North Carolina	Y-no overlap	North Carolina Public Preschool Evaluation (PP)	North Carolina Public Preschool Evaluation (PP)	Public preschools	NR	63	NR	NR	NA	NA	NA	263	NR	136.76	52	126.24	48	55.2	14.2	NR	NR	NA	NA	NR	NR	28	NR	63	NR	NR	NR	NR	NR	NR	NR	9	NR	Native American and Other	NR	NR
6	6b	North Carolina Head Start Paternship Study (1990-1991, 1991-1992, 1992-1993)	Burchinal, Peisner-Feinberg, Bryant, Clifford	Children's social and cognitive development and child-care quality: Testing for differential associations related to poverty, gender, or ethnicity	2000	Applied Developmental Science, 4(3), 149-165	Journal	United States	Metropolitan area in Southern United States (included a city, several suburbs, and large rural area)	Y-no overlap	North Carolina Head Start Paternship Study (1990-1991, 1991-1992, 1992-1993)	North Carolina Head Start Paternship Study (1990-1991, 1991-1992, 1992-1993)	Head Start programs	NR	37	NR	NR	NA	NA	NA	253	NR	128	51	125	49	58.8	6	NR	NR	NA	NA	NA	NA	10	25	85	215	2	5	2	6	NR	NR	1	2	Native American	NR	NR
7			Burchinal, Roberts, Riggins, Zeisel, Neebe, Bryant	Relating Quality of Center-Based Child Care to Early Cognitive and Language Development Longitudinally	2000	Child Dvelopment, 71(2), 339-357	Journal	United States	2 small southeastern cities	T	Otitis Media Study	Otitis Media Study	Centre	NR	22	NR	NR	NR	NR	All teachers (teacher with most education)	51	NR	NR	NR	NR	NR	36	3.4	30.3	40	36	3.4	NR	NR	NA	89	100	NA	NA	NA	NA	NA	NA	NA	NA	NA	NA	NA	NA
8			Burchinal, Roberts, Zeisel, Hennon, Hooper	Social risk and protective child, parenting, and child care factors in early elementary school years	2006	Parenting: Science and Practice, 6(1), 79-113	Journal	United States	2 small adjacent Southeastern cities	T	Otitis Media Study	Otitis Media Study	Child care centers (community based) & Head Start programs	NR	NR	NR	NR	NA	NA	NA	75	NR	33.75	45	41.25	55	NR	NR	NR	NR	NR	NR	NR	NR	NA	NA	100	NR	NA	NA	NA	NA	NA	NA	NA	NA	NA	NA	NA
62		whole sample n=330; a=Assessed in Spanish fall and spring n=213; b= Spanish speaking sample form Sweep n=134	Chang, Crawford, Early Bryant, Howes, Burchinal, Barbarin, Clifford, Pianta	Spanish-speaking children's social and language development in pre-kindergarten classrooms	2007	Early Education and Development, 18(2), 243-269	Journal	United States	11 states: Mulit-State - California,Georgia,Illinois,Kentucky,New York, Ohio; SWEEP - Massachusetts, New Jersey,Texas, Washington, Wisconsin	A	2 datasets: NCEDL's Multistate Study of Pre-K & NCEDL's State-Wide Early Education Programs Study (SWEEP)	NCEDL - National Center for Early Development and Learning's: Multi-State Study of Pre-Kindergarten (Multi-State Study, 2001-2003) and the NCEDL-NIEER State-Wide Education Programs Study (SWEEP Study, 2003-2004)	Pre-kindergarten	NR	161	0.71	NR	156	NR	"Each teacher"	345	NR	165	47.83	180	52.17	55.32	3.6	NR	NR	NA	NA	60.48	3.72	0	0	0	0	0	0	100	345	0	0	0	0	NA	NA	NA
9		Sample a = (Primary 1,2); Sample b = (Primary 3, 4)	Chin-Quee & Scarr	Lack of Early Child Care Effects on School-Age Children's Social Competence and Academic Achievement	1994	Early Development and Parenting, 3(2), 103-112	Journal	Bermuda	NR			NR	Child care center	9	NR	NR	NR	NA	NA	NA	127	76.5	62	48.82	65	51.18	19.2	11.8	3	42	NR	NR	NR	NR	NR	16	NR	111	NR	NR	NR	NR	NR	NR	NR	NR	NR	NR	NR
59			Clawson, Luze	Individual Experiences of Children With and Without Disabilities in Early Childhood Settings	2008	Topics in Early Childhood Special Edition, 28, 3, 132-147	Journal	United States	Iowa			NA	Head Start (n=4), "At-Risk" programs (n=3; state-funded programs serving children who are at risk based on family composition or developmental delay), and community preschools (n=4)	11	11	NR	NR	NA	NA	NA	60	0	24	40	36	60	56.52	5.94	48	66	NA	NA	NA	NA	81.7	49	5	3	1.7	1	8.3	5	3.3	2	NR	NR	NR	NR	NR
103	103c	EHS (2001-2003, 3 cohorts)	Dang, T, T., Farkas, G., Burchinal, M. R., Duncan, G. J., Vandell, D. L., Li, W., Ruzek, E. A., & Howes, C.	Preschool Center Quality and School Readiness: Quality Main Effects and Variation by Demographic and Child Characteristics	2011	Society for Research on Educational Effectiveness. 2040 Sheridan Road, Evanston, IL 60208. Tel: 202-495-0920; Fax: 202-640-4401; e-mail: inquiries@sree.org; Web site: http://www.sree.org	Report	United States	NR	H	EHS (2001-2003, 3 cohorts)	EHS (2001-2003, 3 cohorts)	Head Start	NR	241	NR	NR	NA	NA	NA	241 (number of children with quality data)	NR	NR	52% for N = 609	NR	NR	37.10 for N=~609	1.41 for N=~609	NR	NR	NR	NR	62.36 for N = ?	3.84 for N = ?	29% White for N = 609	NR	38% for N = 609	NR	NR	NR	26% for N = 609	NR	NR	NR	N = 609 had 6% Other	NR	NR	NR	NR
103	103b	NCEDL	Dang, T, T., Farkas, G., Burchinal, M. R., Duncan, G. J., Vandell, D. L., Li, W., Ruzek, E. A., & Howes, C.	Preschool Center Quality and School Readiness: Quality Main Effects and Variation by Demographic and Child Characteristics	2011	Society for Research on Educational Effectiveness. 2040 Sheridan Road, Evanston, IL 60208. Tel: 202-495-0920; Fax: 202-640-4401; e-mail: inquiries@sree.org; Web site: http://www.sree.org	Report	United States	11 states: Mulit-State - California,Georgia,Illinois,Kentucky,New York, Ohio; SWEEP - Massachusetts, New Jersey,Texas, Washington, Wisconsin	A	2 datasets: NCEDL's Multistate Study of Pre-K & NCEDL's State-Wide Early Education Programs Study (SWEEP)	NCEDL - National Center for Early Development and Learning's: Multi-State Study of Pre-Kindergarten (Multi-State Study, 2001-2003) and the NCEDL-NIEER State-Wide Education Programs Study (SWEEP Study, 2003-2004)	pre-k programs	NR	721	NR	100% State-Funded; Two studies: Fully or partially funded by state education agencies and that are operated in schools or under the direction of state and local education agencies. Both targeted and universal programmes provided services to children through either funding classrooms or placing children in existing programmes through funding slots in those programmes.	NA	NA	NA	2982 (number of children with quality data)	NR	NR	49% for N = 2966	NR	NR	55.56 for N=2700	0.32 for N=2700	NR	NR	NR	NR	60.06 for N = ?	3.84 for N = ?	41% White for N = 2898	NR	18% for N = 2898	NR	NR	NR	22 % for N = 2898	NR	NR	NR	N = 2898 had 14% Other	NR	NR	NR	NR
103	103a	ECLS-B, 2005-2006	Dang, T, T., Farkas, G., Burchinal, M. R., Duncan, G. J., Vandell, D. L., Li, W., Ruzek, E. A., & Howes, C.	Preschool Center Quality and School Readiness: Quality Main Effects and Variation by Demographic and Child Characteristics	2011	Society for Research on Educational Effectiveness. 2040 Sheridan Road, Evanston, IL 60208. Tel: 202-495-0920; Fax: 202-640-4401; e-mail: inquiries@sree.org; Web site: http://www.sree.org	Report	United States	NR	N	ECLS-B, 2005-2006	ECLS-B, 2005-2006	preschool center-based care	NR	1429	NR	19% State funded	NA	NA	NA	1429 (number of children with quality data)	NR	NR	52% for N=5100	NR	NR	4.40 for N= 5050	0.33 for N= 5050	NR	NR	NR	NR	53.16 for N = ?	4.08 for N = ?	56% White for N = 5100	NR	15% for N = 5100	NR	3% for N = 5100	NR	22% for N = 5100	NR	NR	NR	N = 5100 had 4% Other	NR	NR	NR	NR
72			Dickinson	Putting the Pieces Together: Impact of Preschool on Children's Language and Literacy Development in Kindergarten	2001	Book: Beginning Literacy with Language (edited by D. Dickinson & P. Tabors)	Book Chapter (Chapter 11)	United States	Eastern Massachusetts			Home-School Study of Language and Literacy Development	Center-based preschool (1/2 of these Head Start and the remainder private child care or public preschool)	NR	61	NR	NR	NA	NA	NA	83	10.8	36	49	38	51	NR	NR	48	48	48	NR	60	NR	63.5	47	21.6	16	0	0	8.1	6	6.8	5	0	0	NA	NA	NA
112			Dotterer , A. M., Burchinal, M.Bryant, D., Early, D., & Pianta, R. C.	Universal and targeted pre-kindergarten programmes: a comparison of classroom characteristics and child outcomes	2012	Early Child Development and Care DOI:10.1080/03004430.2012.698388	Journal	United States	11 states: Mulit-State - California,Georgia,Illinois,Kentucky,New York, Ohio; SWEEP - Massachusetts, New Jersey,Texas, Washington, Wisconsin	A	2 datasets: NCEDL's Multistate Study of Pre-K & NCEDL's State-Wide Early Education Programs Study (SWEEP)	NCEDL - National Center for Early Development and Learning's: Multi-State Study of Pre-Kindergarten (Multi-State Study, 2001-2003) and the NCEDL-NIEER State-Wide Education Programs Study (SWEEP Study, 2003-2004)	pre-k programs	Multi-State Study assessed 40 centres/schools; SWEEP assessed roughly 100 centres/schools	716: Overall, there were 547 classes in the targeted group (76% of the sample) and 169 classes in the universal group (24%).	Multi 78%; SWEEP 77%	100% State-Funded; Two studies: Fully or partially funded by state education agencies and that are operated in schools or under the direction of state and local education agencies. Both targeted and universal programmes provided services to children through either funding classrooms or placing children in existing programmes through funding slots in those programmes.	NR, but perhaps 94% of 716	94	Head Teacher	3584 [=694+2890] Universal + Targeted Groups	NR	1750 [=(48.83*3584)/100]	48.83%; 48%*694 universal sample+49%*2890 targeted sample/3584 whole sample	1834 [=(51.17*3584)/100]	51.17% [=100-48.83]	4 year olds	NR	NR	NR	NR	NR	NR	NR	41%,=(51*694)/3584,=(38*2890)/3584, White; universal + targeted	1452,=(51*694)/100,=(38*2890)/100; universal + targeted, White	18%,=(25*694)/3584,=(16*2890)/3584, African-American; universal + targeted	636,=(25*694)/100,=(16*2890)/100; universal + targeted, African-American	NR	NR	27%,=(12*694)/3584,=(31*2890)/3584, Latino/Hispanic; universal + targeted	979,=(12*694)/100,=(31*2890)/100; universal + targeted, Latino/Hispanic	NR	NR	14%,=(12*694)/3584,=(15*2890)/3584, Other; universal + targeted	517,=(12*694)/100,=(15*2890)/100; universal + targeted, Other	NR	NR	NR
11			Dunn	Proximal and Distal Features of Day Care Quality and Children's Development	1993	Early Childhood Research Quarterly, 8, 167-192	Journal	United States	8-county region of North-Central Indiana	S	Day care centers	NA	Day care centers	24	30	0.52	67% profit; 33% nonprofit	30	NR	Head Teacher	60	0	26	43	34	51	51.85	6.71	36	60	NA	NA	NA	NA	NR	NR	NR	60	NR	NR	NR	NR	NR	NR	NR	NR	NR	NR	NR
66			Dunn, Beach & Kontos	Quality of the literacy environment in day care and children's development	1994	Journal of Research in Childhood Education, 9(1), pp. 24-34	Journal	United States	Midwestern state	S	NA (however based on same sample as Dunn 1993)	NA (however based on same sample as Dunn 1993)	Community-based day care centers	24	30	52	33.3% for non-profit; 66.6% for profit	NA	NA	NA	60	NR	26	43	34	57	51.85	6.71	NR	NR	NA	NA	NA	NA	90	54	10	6	0	0	0	0	0	0	0	0	0	NA	NA
12			Early, Bryant, Pianta, Clifford, Burchinal, Ritchie, Howes, Barbarin	Are teachers' education, major, and credentials related to classroom quality and children's academic gains in pre-kindergarten?	2006	Early Childhood Research Quarterly, 21, 174-195	Journal	United States	6 States	A	National Center for Early Development and Learning's (NCEDL) Multi-State Study of Pre-Kindergarten	National Center for Early Development and Learning's (NCEDL) - Multi-State Study of Pre-Kindergarten 2001	Pre-Kindergarten (school or center-based with explicity goal to improve school readiness; fully or partially funded by state)	237	237	0.78	NR	237	100	Lead teacher	939	939	463	49	476	51	54.7	3.7	NR	NR	NR	NR	NR	NR	41	375	24	223	2	14	25	233	8	74	less than 1	4	Native American/American Indian	NR	NR
91			Epstein	Training for Quality: Improving Early Childhood Programs Through Systematic Inservice Training	1993	Monographs of the High/Scope Educational Research Foundations	Monograph/Booklet	United States	Michigan			The High/Scope Training of Trainers Evaluation - "The Child Study"	Head Start, nonprofit agencies, public school preschool	21	26	NR	NR	NR	NR	NR	200	NR	93	46.5	107	53.5	NR	NR	24	72	NR	NR	NR	NR	NR	NR	NR	NR	NR	NR	NR	NR	NR	NR	NR	NR	NR	NR	NR
67			Fiorentino & Howe	Language competence, narrative ability, and school readiness in low-income preschool children	2004	Canadian Journal of Behavioural Science, 36(4), pp.280-294	Journal	Canada	large, urban, bilingual centre (population=3 million)			NA	Day care	3	NR	NR	NR	NA	NA	NA	25	NR	13	52	12	48	57.6	5.6	NR	NR	NA	NA	NA	NA	84	21	12	3	4	1	0	0	0	0	0	0	0	NA	NA
15			Goelman & Pence	Children in Three Types of Day Care: Daily Experiences, Quality of Care and Developmental Outcomes	1988	Early Child Development and Care, 33, 67-76	Journal	Canada	NR			Canadian Victoria Day Care research project	Day care centers (all licensed)	NR	NR	NR	NR	NA	NA	NA	53	NR	29	54.72	24	45.28	NR	NR	NR	NR	NR	NR	NR	NR	NR	NR	NR	NR	NR	NR	NR	NR	NR	NR	NR	NR	NR	NR	NR
147			Gordon, Fujimoto, Kaestner, Korenman	An Assessment of the Validity of the ECERS–R With Implications for Measures of Child Care Quality and Relations to Child Development	2013	Developmental Psychology	Journal	United States	46 states (42% south,20% northeas, 20% midwest, 18% west)	N	ECLS-B, 2001	ECLS-B, 2001	17% Head Start, 25% in public schools, 21% private, 12% in religious schools or churches, 13% for-profit and 11% nonprofit in community centers	1350	NR	0.74	0.11	NA	NA	NA	1150	16	5457	51 of the 10700	5243	49 of the 10700	NR	NR	NR	NR	did not extract	did not extract	did not extract	did not extract	53.33	nr	16.05	nr	nr	nr	23.81	NR	nr	nr	6.79	nr	nr	nr	nr
17			Henry, Henderson, Ponder, Gordon, Mashburn, Rickman	Report of the Findings from the Early Childhood Study: 2001-02	2003	Andrew Young School of Policy Studies, Georgia State University (August)	Report	United States	Georgia	F	Early Childhood Study (ECS) - findings from 2001-2002	Early Childhood Study (ECS) - findings from 2001-2002	Preschools (includes early childhood programs, preschools, child care centers, pre-kindergarten, Head Start, private preschool, child care centers)	126	NR	0.93	NR	NA	NA	NA	630	24	333.9	53	296.1	47	54	NR	NR	NR	NR	NR	NR	NR	49	NR	41	NR	NR	NR	NR	NR	NR	NR	11	NR	Other	NR	NR
96			Henry, Rickman, Ponder, Henderson, Mashburn, & Gordon	The Georgia Early Childhood Study: 2001 - 2004. Final Report	2005	Andrew Young School of Policy Studies, Georgia State University	Report	United States	Georgia	F	Georgia Early Childhood Study (GECS)	Georgia Early Childhood Study (GECS)	Head Start, Georgia Pre-K program, private preschools	126	NR	93.3	NR	128	NR	NR	630	21	326	51.7	304	48.3	54	3.36	36	48	NR	NR	66	3.48	57.7	NR	33	NR	NR	NR	3.6	NR	NR	NR	4.9	NR	Other	NR	NR
18			Herrera, Mathiesen, Merino, Recart	Learning Contexts for Young Children in Chile: Process Quality Assessment in Preschool Centres	2005	International Journal of early Years Education, 13(1), 13-27	Journal	Chile	Metropolitan region of Chile and Biobio region			3 separate projects reported	Early Childhood Porgrams (ECPs)	120	120	NR	NR	NA	NA	NA	526	NR	263	50	263	50	NR	NR	48	60	NA	NA	NA	NA	NR	NR	NR	NR	NR	NR	NR	NR	NR	NR	NR	NR	NR	NR	NR
151			Hestenes, Kintner-Duffy,Chen Wang, La Paro, Mims, Crosby, Scott-Little and Cassidy	Comparisons among Quality Measures in Child Care Settings: Understanding the Use of Multiple Measures in North Carolina’s QRIS and Their Links to Social-Emotional Development in Preschool Children	2015	Early Childhood Research Quarterly	Journal	United States	North Carolina - 2009			part of a larger state-wide, collaborative research project involving North Carolina's Division of Child Development and Early Education, the University of North Carolina at Greensboro, and the North Carolina Rated License Asessment Project	All licensed child care centres across NC (urban, rural, Head Start, non-profit, private)	97- one from each centre	97	36.2 (based on entire sample, not just PreK)	NR	NA		NA	422	NR	203	48	219	52	48.5	8.2	32	69	did not extract	did not extract	did not extract	did not extract	58	245	29	122	NR	NR	5	21	NR	NR	NR	NR	NR	NR	NR
106			Hindman, A. H., Skibbe, L. E., Miller, A., & Zimmerman, M.	Ecological contexts and early learning: Contributions of child, family, and classroom factors during Head Start, to literacy and mathematics growth through first grade	2010	Early Childhood Research Quarterly, 25, 235–250	Journal	United States	34% were located in the south, 14% were in the northeast, 25% were in the midwest, and 27% were in the west	J	Head Start FACES 1997 Cohort	Head Start FACES 1997 Cohort	Head Start	NR	typically two or fewer per center	NR	Head Start	352	NR	Head Start Teachers	945	NR	524.475	55.5	420.525	44.5	51.94	3.8	35	67	NR	NR	NR	NR	31.8	300.51	24.8	234.36	2% Asian-America	18.9	32.5 Hispanic/Latino	307 [=32.5*945/100]	6.9	65.205	2	18.9	American Indian	NR	NR
21			Howes, Burchinal, Pianta, Bryant, Early, Clifford & Barbarin	Ready to learn? Children's pre-academic achievement in pre-Kindergarten programs	2008	Early Childhood Research Quarterly, 23, pg.27-50	Journal	United States	11 states: Mulit-State - California,Georgia,Illinois,Kentucky,New York, Ohio; SWEEP - Massachusetts, New Jersey,Texas, Washington, Wisconsin	A	2 datasets: NCEDL's Multistate Study of Pre-K & NCEDL's State-Wide Early Education Programs Study (SWEEP)	NCEDL - National Center for Early Development and Learning's: Multi-State Study of Pre-Kindergarten (Multi-State Study, 2001-2003) and the NCEDL-NIEER State-Wide Education Programs Study (SWEEP Study, 2003-2004)	Pre-K programs	701	701	NR	all programs state funded	NR	94	Head Teacher	2800	NR	1372	49	1428	51	NR	NR	NR	NR	NR	NR	NR	NR	42	NR	NR	NR	NR	NR	NR	NR	NR	NR	58	NR	Non Caucasian	NR	NR
22		(a) African American children; (b) European American children	Howes, Sakai, Shinn, Phillips, Galinksy, Whitebook	Race, Social Class, and Maternal Working Conditions as Influences on Children's Development	1995	Journal of Applied Developmental Psychology, 16, 107-124	Journal	United States	Atlanta, Georgia	O	National Child Care Staffing Study (NCCSS)	NCCSS - National Child Care Staffing Study	Child care centers	46	NR	NR	NR	NA	NA	NA	93	NR	NR	NR	NR	NR	NR	NR	NR	NR	NR	NR	NR	NR	NR	54	NR	39	NR	NR	NR	NR	NR	NR	NR	NR	NR	NR	NR
128		2nd document for #92	Hulsey, L., Aikens, N., Xue, Y. Tarullo, L., & West, J.	ACF-OPRE Report: Data tables for FACES 2006 A Year in Head Start Report.	2010	ACF-OPRE Report. Washington , DC. US Department of Health and Human Services, Administration for Children and Families, Office of Planning, Research and Evaluation.	Report	United States	NR	B	Head Start FACES 2006 Cohort	Head Start FACES 2006 Cohort	Head Start	135	335 (410 classrooms, 390 eligible) (Fall 350, Spring 335); means and alpha for 329 CLASS, 331 ECERS	4% (Fall 350, Spring 335)	Head Start	365 (Spring 335)	99	Head Teacher	3315 Fall (A total of 3,296 children were eligible for the spring 2007 follow up and 88% participated); Spring 2900	12% attrition; 2900 Spring/3315 Fall	NR	50.09% for 3 year olds; 53.44% for 4 year olds	NR	49.91% for 3 year olds; 46.56% for 4 year olds	62.8% 3 year olds; 37.2% 4 year olds	NR	NR	NR	NR	NR	NR	NR	19.88% for 3 eyar olds; 27.72% for 4 year olds, White	NR	37.63% for 3 year olds; 25.2% for 4 year olds; African American, Non-Hispanic	NR	1.56% for 3 year olds; 1.87% for 4 year olds; Asian or Pacific Islander, Non-Hispanic	NR	33.48% for 3 year olds; 38.8% for 4 year olds; Hispanic/Latino	NR	5.25% for 3 year olds; 5.01% 4 year olds; Multi-Racial/Bi-Racial, Non-Hispanic	NR	1.58% for 3 year olds; 1.41% for 4 year olds	NR	American Indian or Alaska Native	0.62% for 3 year olds; 0.41% for 4 year olds	NR
65			Jackson, Larzelere, St. Clair, Corr, Fichter & Egertson	The impact of HeadsUp! Reading on early childhood educators' literacy practices and preschool children's literacy skills	2006	Early Childhood Research Quarterly	Journal	United States	Nebraska (i.e. 7 communities with highest poverty concetrations in Nebraska)			NA	Head Start centers, child care centers, federal Even Start Family Literacy programs, state-funded pre-K programs	26	NR	NR	NR	NA	NA	NA	143	NA (n=143 based on final sample for whom participants had completed data; 38% attrition to get to this sample; started out with n=30)	73	51	70	49	4.4	NR	33.6	78	NR	NR	NR	NR	35	50	22	31	4	6	22	32	3	4	14	20	Native American	NA	NA
79			Jeon, Langill, Peterson, Luze, Carta, & Atwater	Children's individual experiences in early care and education: Relations with overall classroom quality and children's school readiness	2010	Early Education and Development	Journal	United States	2 mid-western sites (one rural and one urban)	G-no overlap	Early Head Start (EHS) Research and Evaluation Project (EHSRE); data for current study collected in pre-K follow-up phase (i.e. all data collection took place during spring/summer before study children age-eligible for K entry	Early Head Start (EHS) Research and Evaluation Project (EHSRE); data for current study collected in pre-K follow-up phase (i.e. all data collection took place during spring/summer before study children age-eligible for K entry	Pre-K (includes Head Start and community-based child care or preschool settings)	106	106	NR	NR	NA	NA	NA	138	NR	69	50	69	50	62.16	3.93	55	70	NA	NA	NA	NA	57	78	24	34	NR	NR	12	16	NR	NR	7	10	NR	NR	NR
129	129a	ECLS-B, child born in 2001, this is collection for 2004-2006, so children who were in center care at 4 years of age for at least 4 onths and 10hrs/week	Keys, T. D., Farkas, G., Burchinal, M. R., Duncan, G. J., Vandell, D. L., Li, W., Ruzek, E. A. and Howes, C.	Preschool Center Quality and School Readiness: Quality Effects and Variation by Demographic and Child Characteristics.	2013	Child Development. doi: 10.1111/cdev.12048	Journal	United States	NR	N	ECLS-B, child born in 2001, this is collection for 2004-2006, so children who were in center care at 4 years of age for at least 4 months and 10hrs/week	ECLS-B, child born in 2001, this is collection for 2004-2006, so children who were in center care at 4 years of age for at least 4 onths and 10hrs/week	child care centers	NR	543	NR	NR	NR	NR	NR	543 (number of children with quality data)	NR	NR	50% for N = 1300	NR	50% for N = 1300	24.59	1.41	NR	NR	54.37 (appears to be for the large dataset)	4.33 (appears to be for the large dataset)	48	NR	52% for N = 1300	NR	18% for N = 1300	NR	2% for N = 1300	NR	23% for N = 1300	NR	NR	NR	5% for N = 1300	NR	Not Black, Hispanic, or White	NR	NR
129	129c	EHS (2001-2003, 3 cohorts)	Keys, T. D., Farkas, G., Burchinal, M. R., Duncan, G. J., Vandell, D. L., Li, W., Ruzek, E. A. and Howes, C.	Preschool Center Quality and School Readiness: Quality Effects and Variation by Demographic and Child Characteristics.	2013	Child Development. doi: 10.1111/cdev.12048	Journal	United States	NR	H	EHS (2001-2003, 3 cohorts)	EHS (2001-2003, 3 cohorts)	Head Start	NR	NR	NR	NR	NR	NR	NR	676 (number of children with quality data)	NR	NR	51% for N = 1140	NR	49% for N = 1140	37.12	1.42	NR	NR	59.00 (appears to be for the large dataset)	3.64 (appears to be for the large dataset)	48	NR	37% for N=1140	NR	33% for N = 1140	NR	NR	NR	24% for N = 1140	NR	NR	NR	6% for N = 1140	NR	Not Black, Hispanic, or White	NR	NR
129	129b	Two studies: the National Center for Early Development and Learning’s (NCEDL) Multi-State Study of Pre-Kindergarten (Multi-State Study) and the NCEDL-NIEER State-Wide Early Education Programs Study (SWEEP Study).	Keys, T. D., Farkas, G., Burchinal, M. R., Duncan, G. J., Vandell, D. L., Li, W., Ruzek, E. A. and Howes, C.	Preschool Center Quality and School Readiness: Quality Effects and Variation by Demographic and Child Characteristics.	2013	Child Development. doi: 10.1111/cdev.12048	Journal	United States	11 states: Mulit-State - California,Georgia,Illinois,Kentucky,New York, Ohio; SWEEP - Massachusetts, New Jersey,Texas, Washington, Wisconsin	A	2 datasets: NCEDL's Multistate Study of Pre-K & NCEDL's State-Wide Early Education Programs Study (SWEEP)	NCEDL - National Center for Early Development and Learning's: Multi-State Study of Pre-Kindergarten (Multi-State Study, 2001-2003) and the NCEDL-NIEER State-Wide Education Programs Study (SWEEP Study, 2003-2004)	pre-K	NR	721	NR	100% State Funded	NR	NR	NR	2982 (number of children with quality data)	NR	NR	49% for N = 2966	NR	51% for N = 2966	55.56	3.84	NR	NR	60.60 (appears to be for the large dataset)	3.84 (appears to be for the large dataset)	NR	NR	41% for N = 2898	NR	18% for N = 2898	NR	NR	NR	26% for N = 2898	NR	NR	NR	14% for N = 2898	NR	Not Black, Hispanic, or White	NR	NR
24			Kontos	Child Care Quality, Family Background, and Children's Development	1991	Early Childhood Research Quarterly, 6, 249-262	Journal	United States	Pennsylvania			None	Child care centers	10	NR	NR	40% profit; 60% nonprofit	NR	NR	NR	100	NR	53	53	47	47	52.8	8.66	36	70	NA	NA	NA	NA	NR	NR	NR	NR	NR	NR	NR	NR	NR	NR	NR	NR	NR	NR	NR
130			Kwan, C., Sylva, K., & Reeves, B.	Day care quality and child development in singapore.	1998	Early Child Development and Care, 144, 69-77.	Journal	Singapore	NR			NA	child care centers	16	NR	NR	NR	NA	NA	NA	122 (116 Time 2)	5% [=(6/122)	NR	NR	NR	NR	NR	NR	NR	NR	NR	NR	NR	NR	NR	NR	NR	NR	NR	NR	NR	NR	NR	NR	NR	NR	NR	NR	NR
153			Le, Schaack, and Setodji	Identifying Baseline and Ceiling Thresholds within the Qualistar Early Learning Quality Rating and Improvement System	2015	Early Childhood Research Quarterly	Journal	United States	Colorado QRIS - same study as # 53	Z	Colorado’s QRIS	Colorado’s QRIS system, called the Qualistar Early LearningQuality Rating and Improvement System (hereafter referred to asQualistar QRIS) was selected for this study because the state hadavailable child outcome data gathered through a validation studyof the state’s QRIS (Zellman, Perlman, Le, & Setodji, 2008).	Community-based child care centres	49	133	94% of parents who were approached agreed to allow their children to participate	NR	NA	NA	NA	300	NR	150	50	150	50	41.69	4.17	28	50	did not extract	did not extract	did not extract	did not extract	12	36	56	168	NR	NR	23	69	NR	NR	9	27	NR	NR	NR
27			Lyon, Canning	Atlantic Day Care Study	1995	Department of National Health and Welfare (Human Resources Development Canada)	Report	Canada	Atlantic Canada (i.e., New Brunswick, Prince Edward Island, Newfoundland and Nova Scotia)			Atlantic Day Care Study	Child care centers	48	NR	0.81	50% profit; 50% nonprofit	248	100	Director provided information on teacher education	551	NR	276	50	275	50	47.53	11.06	24	78	NA	NA	NA	NA	NR	NR	NR	NR	NR	NR	NR	NR	NR	NR	NR	NR	NR	NR	NR
28			Mashburn	Quality of social and physical environments in preschools and children's development of academic, language and literacy skills	2008	Applied Developmental Science, 12(30), 113-127	Journal	United States	Georgia	F	Georgia Early Childhood Study (GECS)	Georgia Early Childhood Study (GECS)	Head Start, the Georgia Pre-K Program or private preschools	124	124	NR	NR	NA	NA	NA	540	~15	285	53	47	47	NR	NR	48	48	NR	NR	NR	NR	50	269	NR	NR	NR	NR	NR	NR	NR	NR	50	271	Non-White	NR	NR
29			Mashburn, Pianta, Hamre, Downer, Barbarin, Bryant, et al.	Measures of classroom quality in prekindergarten and children's development of academic, language, and social skills	2008	Child Development	Journal	United States	11 states: Mulit-State - California,Georgia,Illinois,Kentucky,New York, Ohio; SWEEP - Massachusetts, New Jersey,Texas, Washington, Wisconsin	A	2 datasets: NCEDL's Multistate Study of Pre-K & NCEDL's State-Wide Early Education Programs Study (SWEEP)	NCEDL - National Center for Early Development and Learning's: Multi-State Study of Pre-Kindergarten (Multi-State Study, 2001-2003) and the NCEDL-NIEER State-Wide Education Programs Study (SWEEP Study, 2003-2004)	Pre-K programs	570	671	NR	NR	671	NR	Lead teacher	2439	NR	1194	49	1245	51	NR	NR	NR	NR	NR	NR	NR	NR	46	1127	21	516	NR	NR	17	415	NR	NR	15	373	Other	NR	NR
33			McCartney	Effect of quality of day care environment on children's language development	1984	Developmental Psychology, 20 (2), 244-260	Journal	Bermuda	NR	C	Bermuda Study	Bermuda Study	Day care centers	9	NR	1	NR	NA	NA	NA	166	NR	NR	NR	NR	NR	NR	NR	36	68	NA	NA	NA	NA	NR	36	NR	133	NR	NR	NR	NR	NR	NR	NR	NR	NR	NR	NR
34			McCartney, Scarr, Phillips, Grajek, Schwarz	Environmental differences among day care centers and their effects on children's development	1982	Chapter 6 (pg. 126 to 151) of Day Care: Scientific and Social Policy Issues (Editors: Zigler & Gordon)	Book	Bermuda	NR	C	Bermuda Study	Bermuda Study	Day care centers	10	NR	1	NR	NA	NA	NA	156	NR	NR	NR	NR	NR	46.6	6.5	36	60	NA	NA	NA	NA	NR	21	NR	130	NR	NR	NR	NR	NR	NR	NR	7	Portuguese	NR	NR
36			McWayne, Fantuzzo, McDermott	Preschool Competency in Context: An Investigation of the Unique Contribution of Child Competencies to Early Academic Success	2004	Developmental Psychology, 40(4), 633-645	Journal	United States	NR			NA	Head Start	17	32	NR	NR	NA	NA	NA	195	NR	103.35	53	91.65	47	62.52	3.44	55	69	NA	NA	NA	NA	12	NR	81	NR	2	NR	5	NR	NR	NR	NR	NR	NR	NR	NR
117		2nd document for #111	Moiduddin, E., Aikens, N., Tarullo, L., West, J., Xue, Y.	Child Outcomes and Classroom Quality in FACES 2009.	2012	OPRE Report 2012-37a. Washington, DC: Office of Planning, Research and Evaluation, Administration for Children and Families, U.S. Department of Health and Human Services.	Report	US	NR	M	Head Start FACES 2009 Cohort	Head Start FACES 2009 Cohort	Head Start	129	391 (began with 486 classrooms but 3 programs dropped because they were in financial jeopardy. In addition, two eligible programs declined to participate. In spring 2010, observations were conducted in 370 Head Start classrooms. 318 (65%) to 327 (67%) were included in the analyses depending on outcome variable)	87% classroom consent accounting for program level	Head Start	439	99 marignal weighted and 92 cumulative	Head Teacher	3349 in the study but only 3150 with fall data and 2651 with spring data	8.60% [Fall 2009 (2166+382+512+57+33) = 3150, Spring 2010 (1933+613+251+70+12) = 2879; [=100-(2879/3150*100)]; (3,022 children were eligible for the spring 2010 follow up and 89 percent participated) as for missing data, for the spring collection the study indicates 2897 participants but only 40% (N=1354) to 54% (1936) to 69% included in analyses depending on outcome test	NR	50.2% for 3 year olds; 50% for 4 year olds	NR	49.8% for 3 year olds; 50% for 4 year olds	61% 3 year olds; 39% 4 year olds	NR	~3	~4	NR	NR	NR	NR	21.5% for 3 year olds; 23.2% for 4 year olds; White, Non-Hispanic	NR	35.5% for 3 year olds; 30.6% for 4 year olds; African American, Non-Hispanic	NR	1.5% for 3 year olds; 1.2 for 4 year olds; Asian or Pacific Islander, Non-Hispanic	NR	34.3% for 3 year olds; 39% for 4 year olds; Hispanic/Latino	NR	5.8% for 3 year olds + 5.4% for 4 year olds; Multi-Racial/Bi-Racial, Non-Hispanic	NR	1.2% for 3 year olds; 0.3% for 4 year olds	NR	American Indian or Alaska Native, Non-Hispanic	0.1% for 3 year olds; 0.2% for 4 year olds	NR
69			Moller, Forbes-Jones & Hightower	Classroom age composition and developmental change in 70 urban preschool classrooms	2008	Journal of Educational Psychology, 100 (4), pp. 741-753	Journal	United States	mid-size city (population=212,000) in the northeastern US	R	NA (but same sample as study# 81)	NA (but same sample as study# 81)	Preschool classrooms	NR	70	NR	NR	NA	NA	NA	848	5	411	51	395	49	49.8	6	NR	NR	NR	NR	NR	NR	17	NR	57	NR	2	NR	15	NR	NR	NR	9	NR	Unreported race or ethnicity	NR	NR
81			Moller, Forbes-Jones, Hightower, & Friedman	The developmental influence of sex composition in preschool classrooms: Boys fare worse in preschool classrooms with more boys	2008	Early Childhood Research Quarterly, 23, pg.409-418	Journal	United States	mid-size city in the NorthEast	R	NR	NR	Preschool	NR	70	NR	NR	NA	NA	NA	848	5	411	51	395	49	49.8	6	42	72	NR	NR	NR	NR	17	NR	57	NR	2	NR	15	NR	NR	NR	9	NR	Unreported race or ethnicity	NR	NR
37			Montes, Hightower, Brugger, Moustafa	Quality child care and socio-emotional risk factors: No evidence of diminishing returns for urban children	2005	Early Childhood Research Quarterly, 20, 361-372	Journal	United States	Rochester, NY			RECAP (Rochester Early Childhood Assessment Partnership)	Pre-kindergarten (includes Head Start, Catholic Parochial Schools, Family Resource Centers, Rochester School District Programs, ECE Quality Council Centers and other unaffiliated centers)	NR	88	NR	NR	NA	NA	NA	1551	NR	755.37	48.7	795.663	51.3	NR	NR	NR	NR	NR	NR	NR	NR	NR	NR	NR	NR	NR	NR	NR	NR	NR	NR	78.4	NR	Black or Latino	78.4	NR
41			Peisner-Feinberg & Burchinal	Relations Between Preschool Children's Experiences and Concurrent Development: The Cost, Quality, and Outcomes Study	1997	Merrill-Palmer Quarterly, 43(3), p. 451	Journal	United States	Los Angeles County in California, the Hartford corridor in Connecticut, the Frontal range in Colorado, and the Piedmont region in North Carolina	D	Cost, Quality and Outcomes Study (data gathered during first year of study 1993 reported)	Cost, Quality and Outcomes Study (data gathered during first year of study 1993 reported)	Child care centers	170	177	52	46.3% profit; 53.7 nonprofit	NR	NR	NR	757	NR	387	51.1	370	48.9	51.6	4.32	37.2	68.4	NA	NA	NA	NA	67.9	514	15.9	120	NR	NR	4.6	35	NR	NR	11.6	88	Other	NR	NR
44			Peisner-Feinberg & Schaaf	Evaluation of the North Carolina More at Four Pre-Kindergarten Program: Performance and Progress in the Seventh Year (2007-2008)	2008	FPG (Frank Porter Graham) Child Development Institute, University of North Carolina at Chapel Hill	Report	United States	North Carolina	YD	North Carolina More at Four Pre-Kindergarten Program (2007-2008) school year	North Carolina More at Four Pre-Kindergarten Program (2007-2008) school year	Pre-Kindergarten (settings include public schools, Head Start, community child care centres)	NR	50	NR	NR	NA	NA	NA	321	6	147.98	46.1	173.019	53.9	55.2	NR	NR	NR	NA	NA	61.2	NR	29.3	NR	35.8	NR	1.6	NR	24.9	NR	NR	NR	8.4	NR	Other ethnic/racial or multiracial groups	NR	NR
99			Peisner-Feinberg & Schaaf	Evaluation of the North Carolina More at Four Pre-Kindergarten Program Year 6 Report (July 1, 2006 - June 30, 2007): Children's Longitudinal Outcomes and Program Quality Over Time (2003-2007)	2008	FPG Child Development Institute at the University of North Carolina	Report	United States	North Carolina	YB,YC	More at Four Pre-K program evaluation (pre-k quality is taken from sample that COMBINES two cohorts (1. Children in MAF pre-K during 2003-2004 and 2. Children in MAF pre-K during 2005-2006). This is linked to GROWTH in child outcome scores during pre-K and growth in outcome scores during K)	More at Four Pre-K program evaluation (pre-k quality is taken from sample that COMBINES two cohorts (1. Children in MAF pre-K during 2003-2004 and 2. Children in MAF pre-K during 2005-2006). This is linked to GROWTH in child outcome scores during pre-K and growth in outcome scores during K)	Head Start, community centers (both profit and not-for-profit), and pre-K in public schools	NR	105	NR	NR	NA	NA	NA	992	11.4	496	50	496	50	54	NR	48	61.2	61.2	NR	NR	NR	34.58	343	33.57	333	1	10	22.28	221	NR	NR	NR	NR	NR	NR	NR
43			Peisner-Feinberg, Burchinal, Clifford, Yazejian, Culkin, Zelazo, Howes, Byler, Kagan, Rustici	The Children of the Cost, Quality, and Outcomes Study go to school: Technical Report	1999	FPG (Frank Porter Graham) Child Development Institute, University of North Carolina at Chapel Hill	Technical Report	United States	California, Colorado, Connecticut, North Carolina	D	Cost, Quality, Outcomes (CQO) Study	Cost, Quality, Outcomes (CQO) Study	Centre-based child care	NR	149	NR	NR	NA	NA	NA	579	NR	296.448	51.2	282.552	48.8	61.2	NR	NR	NR	NA	NA	NA	NA	72.1	527	NR	NR	NR	NR	NR	NR	NR	NR	30	NR	Children of colour	NR	NR
100			Peisner-Feinberg, Maris & The More at Four Evaluation Team	Evaluation of the North Carolina More at Four Pre-Kindergarten Program: Children's Longitudinal Outcomes and Classroom Quality in Kindergarten	2006	FPG Child Development Institute at the University of North Carolina	Report	United States	North Carolina	YA,YC	More at Four (links quality from pre-K of spring 2003 to the GROWTH in child outcomes from fall pre-K to spring K 2005)	More at Four (links quality from pre-K of spring 2003 to the GROWTH in child outcomes from fall pre-K to spring K 2005)	Head Start, community child care centers (both for-profit and nonprofit), pre-K classrooms in public schools	56	58	NR	NR	NA	NA	NA	185	NR	NR	NR	NR	NR	54	NR	48	60	61.2	NR	60	NR	NR	NR	NR	NR	NR	NR	NR	NR	NR	NR	NR	NR	NR	NR	NR
98			Peisner-Feinberg, Schaaf & More at Four Evaluation Team	Evaluation of the North Carolina More at Four Pre-Kindergarten Program; Year 5 Report (July 1, 2005 - June 30, 2006)	2007	FPG Child Development Institute at the University of North Carolina	Report	United States	North Carolina	YC	North Carolina More at Four (Year 5: July 1, 2005 - June 30, 2006)	North Carolina More at Four (Year 5: July 1, 2005 - June 30, 2006)	Public preschool, private for-profit child care, private non-profit child care, Head Start	NR	57	NR	NR	NA	NA	NA	478	7	240	50.2	238	49.8	54	NR	48	61.2	NR	NR	61.2	NR	32.6	156	30.1	144	1.3	6	28	134	NR	NR	8	38	Other/Mixed	NR	NR
118			Peisner‐Feinberg, E. S., Schaaf, J. M., & LaForett, D. R.	Children’s Growth and Classroom Experiences in Georgia’s Pre-K Program Findings from the 2011–2012 Evaluation Study	2013	Chapel Hill: The University of North Carolina, FPG Child Development Institute.	Report	United States	Georgia	I- no overlap	Georgia’s Pre‐K 2011–2012 Evaluation Study	Georgia’s Pre‐K 2011–2012 Evaluation Study	local school systems, private settings, and blended Head Start/Georgia’s Pre‐K classrooms	NR	99 participated - 100 classrooms was selected randomly from the 3,922 Georgia’s Pre‐K classrooms operating in August 2011	99% (one classroom was dropped due to nonconsent from all parents)	100% State Funded	99	100	Head Teacher	509	random sample included all children with scores at both fall and spring; however analyses at classroom level and only 92 of the 99 classrooms had data	245	47.9	264	52.1	4.5 years	0.3 years	4.0 years	5.4 years	NR	NR	NR	NR	35 [=49.5-14.5], White/European American	178 [=252-74], White/European American	39.3%, Black/African American	200, Black/African American	4.3	22	14.5	74	3.3% Multi-Racial	17 Multi-Racial	1.4	7	Native American/Alaskan Native	2.2	11
46			Phillips, McCartney, Scarr	Child-care quality and children's social development	1987	Developmental Psychology, 23(4), 537-543	Journal	Bermuda	NR	C	Bermuda Study	Bermuda Study	Child care center	9	NR	1	NR	NR	NR	NR	166	NR	NR	NR	NR	NR	NR	NR	36	68	NA	NA	NA	NA	NR	36	NR	130	NR	NR	NR	NR	NR	NR	NR	NR	NR	NR	NR
154			Pinto, Pessanha and Aguiar	Effects of Home Environment and Center-Based Child Care Quality on Children’s Language, Communication, and Literacy Outcomes	2013	Early Childhood Research Quarterly	Journal	Portugal	Porto Metropolitan Area (initial sample n=120)			Drawn from a longitudinal study on child engagement: part of a research project titled The quality of child interactions in family and day care settings and its influence on children’s socio-cognitive development developed by the Department of Psychology of the University of Porto: From the initial sample of 120 typically developing children	preschool classrooms	29	41	79% of children	21.6	NR	NR	NR	95	20.8	46	48	49	52	68.71	5.91	NR	NR	did not extract	did not extract	did not extract	did not extract	NR	NR	NR	NR	NR	NR	NR	NR	NR	NR	NR	NR	NR	NR	NR
155			Reid & Ready	High-Quality Preschool: The Socioeconomic Composition of Preschool Classrooms and Children’s Learning.	2013	Early Education and Development	Journal	United States	11 states: Mulit-State - California,Georgia,Illinois,Kentucky,New York, Ohio; SWEEP - Massachusetts, New Jersey,Texas, Washington, Wisconsin	A	2 datasets: NCEDL's Multistate Study of Pre-K & NCEDL's State-Wide Early Education Programs Study (SWEEP)	NCEDL - National Center for Early Development and Learning's: Multi-State Study of Pre-Kindergarten (Multi-State Study, 2001-2003) and the NCEDL-NIEER State-Wide Education Programs Study (SWEEP Study, 2003-2004)	school-based at least partially funded by state education agencies	704	704	60.28(for parent questionnaires)	NR	NR	NR	NR	2966	NR	NR	NR	NR	NR	NR	NR	NR	NR	did not extract	did not extract	did not extract	did not extract	22.99 (Low SES),40.42(Mid SES),68.9(High)		NR	NR	2.9	NR	NR	NR	NR	NR	NR	NR	NR	NR	NR
156			Sabol & Pianta	Do standard measures of preschool quality used in statewide policy predict school readiness	2014	Early Education and Development	Journal	United States	ECLS-B	N	ECLS-B, 2001	ECLS-B, 2001	Mixed-18% Head Start, 18% public, 20% private	NR	NR	NR	20 were private	NA	NA	NA	800(data imputed for sample size of 1400)	NR	392	49	408	51	65.04	3.49	NR	NR	did not extract	did not extract	did not extract	did not extract	43		14		3		22				4
162			Sabol, Hong, Pianta & Burchinal	Can rating pre-K programs predict children’s learning?	2013	Science	Journal	United States	11 states: Mulit-State - California,Georgia,Illinois,Kentucky,New York, Ohio; SWEEP - Massachusetts, New Jersey,Texas, Washington, Wisconsin	A	2 datasets: NCEDL's Multistate Study of Pre-K & NCEDL's State-Wide Early Education Programs Study (SWEEP)	NCEDL - National Center for Early Development and Learning's: Multi-State Study of Pre-Kindergarten (Multi-State Study, 2001-2003) and the NCEDL-NIEER State-Wide Education Programs Study (SWEEP Study, 2003-2004)	school-based at least partially funded by state education agencies, 15% Head Start programs	673	673	77% (61% for NCEDL, 55% for SWEEP)	NR	673	NR	NR	2419	18	1282	53	1136	47	4.61	0.31	NR	NR	did not extract	did not extract	did not extract	did not extract	42	1015	25	604	NR	NR	18	435	NR	NR	15	362	NR	NR	NR
89		89=all children; 89a = one parent families; 89b = two parent families	Schliecker, White & Jacobs	The role of day care quality in the prediction of children's vocabulary	1991	Canadian Journal of Behavioural Science, 23(1), pp. 12-24	Journal	Canada	Montreal			NR	Day care	10	NR	100	NR	NA	NA	NA	100	NR	52	52	48	48	NR	NR	48	48	NA	NA	NA	NA	NR	NR	NR	NR	NR	NR	NR	NR	NR	NR	NR	NR	NR	NR	NR
87			Seppanen, Godin, Metzger, Bronson, Cichon	Observational Study of Early Childhood Programs. Final Report. Volume II: Chapter 1-Funded Early Childhood Programs	1993	Development Assistance Cooperation	Report	United States	California, Florida, Michigan, New Jersey, Texas			Observational Study of Early Childhood Programs - this report looks at substudy	Pre-kindergarten	49	55	NR	NR	NA	NA	NA	783	13.5	407	52	376	48	NR	NR	48	48	NR	NR	NR	NR	15	NR	48	NR	NR	NR	31	NR	NR	NR	7	NR	Other	NR	NR
49			Sylva, Siraj-Blatchford, Taggart, Sammons, Melhuish, Elliot, Totsika	Capturing quality in early childhood through environmental rating scales	2006	Early Childhood Research Quarterly, 21, 76-92	Journal	England	5 regions in England	E	Effective Provision of Preschool Education (EPPE)	Effective Provision of Preschool Education (EPPE)	Preschool centers	141	141	NR	NR	NA	NA	NA	2857	NR	1488.5	52.1	1368.5	47.9	40	NR	35	52	Around age 3	NR	60	NR	78.6	NR	6.3	NR	NR	NR	NR	NR	6.5	NR	8.5	NR	"Other heritage" and "Pakistani heritage"	NR	NR
163			Weiland, Ulvestad, Sachs & Yoshikawa	Associations between classroom quality and children’s vocabulary and executive function skills in an urban public prekindergarten program	2013	Early Childhood Research Quarterly	Journal	United States	Boston			Boston Public Schools public prekindergarten program in 2009-2010	public school-based pre-K programs	46	83	NR	NR	NR	NR	NR	414	NR	207	50	207	50	NR	NR	NR	NR	did not extract	did not extract	did not extract	did not extract	16	~66	28	~115	11	~45	43	~178	3 (mixed/other)	~12	3(mixed/other)	~12	NR	NR	NR
84			West, Malone, Hulsey, Aikens & Tarullo	ACF-OPRE Report: Head Start Children Go to Kindergarten	2010	Mathematica Policy Research	Report	United States	NR	B	Head Start FACES (children entered Head Start in Fall 2006; combined sample with some being in program for 1 years and some 2 years before entry into K; quality obs in Spring 2007)	Head Start FACES (children entered Head Start in Fall 2006; combined sample with some being in program for 1 years and some 2 years before entry into K; quality obs in Spring 2007)	Head Start	135	410	NR	NR	365	NR	NR	3315	43.7	1681	50.7	1634	49.3	NR	NR	36	48	NR	NR	NR	NR	24.9	NR	26.8	NR	1.4	NR	38.9	NR	5.4	NR	2.5	NR	Other/American Indian or Alaska Native	NR	NR
52			Whitebook, Howes, & Phillips	Who Cares? Child Care Teachers and the Quality of Care in America	1989	Child Care Employee Project	Final Report of National Child Care Staffing Study	United States	Atlanta, Georgia	O	National Child Care Staffing Study (NCCSS)	National Child Care Staffing Study (NCCSS)	Centre-based programs (does not include part-day public school, nursery school or Head Start programs)	NR	NR	NR	NR	NR	NR	1 teacher/teacher director & 1 assistant/aide from each classroom randomly interviewed and observed	106	NR	60.42	57	45.58	43	NR	NR	NR	NR	NA	NA	NA	NA	52	NR	NR	NR	NR	NR	NR	NR	NR	NR	NR	NR	NR	NR	NR
53			Zellman, Perlman, Le, Setodji	Assessing the validity of the Qualistar Early Learning Quality Rating and Improvement System as a tool for improving child-care quality	2008	RAND Cooperation	Report	United States	Colorado QRIS - same study as #153	Z	Colorado’s QRIS	Colorado QRIS	Centre	65	156	NR	35% profit; 65% nonprofit	148	76	All directors and staff working in classrooms unless worked less than 30% of time center open	1368	NA	684	50	684	50	47.338	8.504	27.64	72.7	NA	NA	53.183	8.23	NR	NR	NR	NR	NR	NR	NR	NR	NR	NR	NR	NR	NR	NR	NR
54			Zill, Resnick, Kim, O'Donnell, Sorongon, McKey, Pai-Smant, Clark, O'Brien, & D'Elio	Head Start FACES 2000: A Whole-Child Perspective on Program Performance	2003	Head Start Quality Research Consortium's Performance Measure Center	Report	United States	NR	K	Head Start FACES 2000 Cohort	Head Start Family and Child Experiences Survey (FACES) - 2000 COHORT	Head Start	225	278	NR	NR	257	NR	Lead teacher	2508	NR	NR	NR	NR	NR	NR	NR	36	48	NR	NR	NR	NR	NR	NR	NR	NR	NR	NR	NR	NR	NR	NR	NR	NR	NR	NR	NR
93			Zill, Resnick, Kim, O'Donnell, Sorongon, Ziv, Alva, McKey, Pai-Samant, Clark, O'Brien & D'Elio	Head Start Performance Measures Centre Family and Child Experiences Survey (FACES 2000). Technical Report.	2006	U.S. Department of Health and Human Services, Administration for Children and Families	Report	United States	Northeast, Midwest, South & West	K	Head Start FACES 2000 - i.e. children who entered Head Start in Fall 2000 were all new to Head Start. Some children graduated after the first year of Head Start (Spring 2001) while others graduated after 2 years (Spring 2002). Entire sample of one- and two-year graduates included in these analyses	Head Start FACES 2000 - i.e. children who entered Head Start in Fall 2000 were all new to Head Start. Some children graduated after the first year of Head Start (Spring 2001) while others graduated after 2 years (Spring 2002). Entire sample of one- and two-year graduates included in these analyses	Head Start	225	278	NR	NR	NR	NR	Lead teacher	2508	11	1254	50	1254	50	NR	NR	36	60	NR	NR	NR	NR	35	NR	32	NR	1	NR	28	NR	3	NR	1	NR	Other	NR	NR
[truncated: 39 more columns]

## Sheet: Samples Within
Study_ID	Titles for Indentifying Samples within Studies	Full Acronyms for Descriptive Tables	Authors	Title	Date
44	Peisner-Feinberg 2008 - NC 07-08	North Carolina More at Four Pre-Kindergarten Program: Performance and Progress in the Seventh Year (2007-2008)	Peisner-Feinberg & Schaaf	Evaluation of the North Carolina More at Four Pre-Kindergarten Program: Performance and Progress in the Seventh Year (2007-2008)	2008
99	Peisner-Feinberg 2008 - NC 03-07	North Carolina More at Four Pre-Kindergarten Program Year 6 Report (July 1, 2006 - June 30, 2007)- Time (2003-2007)	Peisner-Feinberg & Schaaf	Evaluation of the North Carolina More at Four Pre-Kindergarten Program Year 6 Report (July 1, 2006 - June 30, 2007): Children's Longitudinal Outcomes and Program Quality Over Time (2003-2007)	2008
101 Whole Sample	Burchinal 2012 - Whole Sample		Burchinal, Field, López, Howes, & Pianta	Instruction in Spanish in pre-kindergarten classrooms and child outcomes for English language learners	2012
101a	Burchinal 2012 - Spanish-English Testing		Burchinal, Field, López, Howes, & Pianta	Instruction in Spanish in pre-kindergarten classrooms and child outcomes for English language learners	2012
101b	Burchinal 2012 - Spanish-Spanish Testing		Burchinal, Field, López, Howes, & Pianta	Instruction in Spanish in pre-kindergarten classrooms and child outcomes for English language learners	2012
102a	Burchinal 2011 - CQO	Cost Quality Outcome	Burchinal, Kainz, Cai	How well do our measures of quality predict child outcomes? A meta-analysis and coordinated analysis of data from large-scale studies of early childhood settings	2011
102b	Burchinal 2011 - NCEDL	NCEDL	Burchinal, Kainz, Cai	How well do our measures of quality predict child outcomes? A meta-analysis and coordinated analysis of data from large-scale studies of early childhood settings	2011
102c	Burchinal 2011 - FACES 1997	FACES 1997	Burchinal, Kainz, Cai	How well do our measures of quality predict child outcomes? A meta-analysis and coordinated analysis of data from large-scale studies of early childhood settings	2011
102d	Burchinal 2011 - FACES 2000	FACES 2000	Burchinal, Kainz, Cai	How well do our measures of quality predict child outcomes? A meta-analysis and coordinated analysis of data from large-scale studies of early childhood settings	2011
103a	Dang 2011 - ECLS-B 2005-2006	ECLS-B, 2005-2006	Dang, Farkas, Burchinal, Duncan, Vandell, Li, Ruzek, & Howes	Preschool Center Quality and School Readiness: Quality Main Effects and Variation by Demographic and Child Characteristics	2011
103b	Dang 2011 - NCEDL	NCEDL	Dang, Farkas, Burchinal, Duncan, Vandell, Li, Ruzek, & Howes	Preschool Center Quality and School Readiness: Quality Main Effects and Variation by Demographic and Child Characteristics	2011
103c	Dang 2011 - EHS 2001-2003	EHS (2001-2003, 3 cohorts)	Dang, Farkas, Burchinal, Duncan, Vandell, Li, Ruzek, & Howes	Preschool Center Quality and School Readiness: Quality Main Effects and Variation by Demographic and Child Characteristics	2011
129a	Keys 2013 - ECLS-B 2005-2006	ECLS-B, child born in 2001, this is collection for 2004-2006, so children who were in center care at 4 years of age for at least 4 onths and 10hrs/week	Keys, Farkas, Burchinal, Duncan, Vandell, Li, Ruzek, & Howes	Preschool Center Quality and School Readiness: Quality Effects and Variation by Demographic and Child Characteristics.	2013
129b	Keys 2013 - NCEDL	National Center for Early Development and Learning (NCEDL - Multi-State Study (1001 data) & Study of State-Wide Early Education and Programs (SWEEP) (2004 data)	Keys, Farkas, Burchinal, Duncan, Vandell, Li, Ruzek, & Howes	Preschool Center Quality and School Readiness: Quality Effects and Variation by Demographic and Child Characteristics.	2013
129c	Keys 2013 - EHS 2001-2003	EHS (2001-2003, 3 cohorts)	Keys, Farkas, Burchinal, Duncan, Vandell, Li, Ruzek, & Howes	Preschool Center Quality and School Readiness: Quality Effects and Variation by Demographic and Child Characteristics.	2013
22a	Howes 1995 - African American		Howes, Sakai, Shinn, Phillips, Galinksy, Whitebook	Race, Social Class, and Maternal Working Conditions as Influences on Children's Development	1995
22b	Howes 1995 - European American
62 Whole Sample	Chang 2007 - Whole Sample		Chang, Crawford, Early Bryant, Howes, Burchinal, Barbarin, Clifford, Pianta	Spanish-speaking children's social and language development in pre-kindergarten classrooms	2007
62a	Chang 2007- Spanish-Spanish Testing
62b	Chang 2007 - SWEEP (Spanish)
74 Whole Sample	Barnett 2007 - Whole Sample		Barnett, Yarosz, Thomas, Jung & Blanco	Two-way and monolingual English immersion in preschool education: An experimental comparison	2007
74a	Barnett 2007 - Spanish
75 Whole Sample	Bryant 2003 - Whole Sample		Bryant, Maxwell, Taylor, Poe, Peisner-Feinberg, & Bernier	Smart Start and Preschool Child Care Quality in North Carolina: Change Over Time and Relation to children's readiness	2003
75a	Bryant 2003 - Males
75b	Bryant 2003 - Females
89 Whole Sample	Schliecker 1991 - Whole Sample		Schliecker, White & Jacobs	The role of day care quality in the prediction of children's vocabulary	1991
89a	Schliecker 1991 - One Parent Family
89b	Schliecker 1991 - Two Parent Family
9a	Chin-Quee 1994 - Primary 1,2		Chin-Quee & Scarr	Lack of Early Child Care Effects on School-Age Children's Social Competence and Academic Achievement	1994
9b	Chin-Quee 1994 - Primary 3.4

## Sheet: Description_of_Measures_Quality
Study_ID	Name_Q_Measure	Q_Subscale	Q_Mscale	Q_Informant	Q_Specify	Q_Mean	Q_SD	Q_Min	Q_Max
1	ECERS-R	NA	Mean Score	NA	NA	2.9	0.45	1.4	3.5
1	ECERS-R 9 Scale Version	9-Scale	Mean Score	NA	Note: Uses 9 -scale version developed by authors	3.16	0.45	1.8	3.7
2	ECERS	NA	Mean Score	NA	NA	4.24	0.46	3.5	5.4
5	ECERS-R	Interactions and Teaching	Interactions and Teaching factor composite	NA	Factor analysis yielded two factors but used "Interactions and Teaching" factor for analyses; this factor is composite of staff-child interactions, discipline, supervision, encouraging child to communicate and using language to develop reasoning skills and other indictors; alpha=0.90 in PK	4.46	1.12	NR	NR
7	ECERS	Only child-related items #1-32	Mean Score	NA	Collected in classrooms which all children 2 years old and older	4	0.8	NR	NR
8	ECERS	NA	Mean score	NA	may also have included ITERS	3.46	0.87	NR	NR
9	ECERS	NA	Average rating	NA	Rating on 37 items across 6 dimensions with scale from 0 to 7	3.3	0.94	1.8	5.2
11	ECERS	NA	Total Score	NA	Total score=161.47; SD Total=26.39; Total range 101 to 209	4.36	NR	NR	NR
12	ECERS-R	Provisions for Learning	Mean Score	NA	Based on factor analysis composite of 12 indicators: furniture for relaxation, room arrangement, gross motor equipment, fine motor, art, blocks, sand/water, dramatic play, nature/science, schedule, free play, group time	3.79	0.96	NR	NR
12	ECERS-R	Teaching and Interactions	Mean Scores	NA	Based on factor analysis composite of 11 indicators: greeting/departing, encouraging children to communicate, using language to develop reasoning skills, informal use of language, supervision of gross motor activities, general supervision of children, discipline, staff-child interactions, interactions among children, free plan, group time	4.43	1.29	NR	NR
15	ECERS	NA	Total quality score (sum of 7 subscales)	NA	NA	171	22.2	NR	NR
17	ECERS-R	NA	Mean score	NA	NA	4.3	0.928	1.34	5.83
18	ECERS	NA	Mean Score	NA	NA	3.8	0.86	1.91	6.19
21	ECERS-R	Used as measure of materials	Provisions for Learning factor composite	NA	Data combined across fall and spring; composite of furnishings, gross motor equipment, art, dramatic play, and nature/science; yielded by factor analysis (Alpha=0.85); Means and Standard Deviations reported within each study but NOT overall	NR	NR	NR	NR
21	ECERS-R	Used as measure of sensitive interactions	Teaching and Interactions factor composite	NA	Data combined across fall and spring; composite of staff-child interactions, discipline, supervision, encouraging children to communicate and using language to develop reasoning skills; yielded by factor analysis (Alpha=0.85); Means and Standard Deviations reported within each study but NOT overall	NR	NR	NR	NR
22	ECERS	NA	Average item score	NA	Not reported for ECERS only; combined ECERS/ITERS has means and standard deviations	NR	NR	NR	NR
24	ECERS	NA	Total score consist of sum of each item score on ECERS used	NA	Possible range 37-259; reported range from observation	139.62	21.59	111	176
27	ECERS	Developmentally Appropriate Activity (DAA)	NR	NA	taken from factor analysis conducted by Whitebrook et al 1990 in National Child Care Staffing Study; scale captured items pertaining to materials, schedule and activities; measure of child development environment	4.04	0.93	2.15	6.4
27	ECERS	NA	Mean score	NA	NA	4.52	0.7	2.92	6.34
27	ECERS	Preschool Appropriate Caregiving (PAC)	NR	NA	Taken from factor analysis conducted by Whitebrook et al 1990 in National Child Care Staffing Study; scale captured items pertaining to child-adult interaction, supervision and discipline and be viewed as measure of adult-child interaction	4.79	0.74	3.19	6.84
28	ECERS-R	NA	Average rating of 35 items	NA	6 items that measure Provisions of Parents and Staff NOT included as judged not to directly affect children's development; Provisions for Children with Disabilities and Use of TV/Video and/or Computer not included (missing data)	4.35	0.92	1.3	5.8
29	ECERS-R	NA	Mean Score of 36 items	NA	Multistate Study: ECERS-R is mean of two observations (fall/spring); SWEEP: ECERS-R single obs in Spring	3.85	0.82	NR	NR
33	ECERS	First 6 scales only	Total Score of 37 items	NA	First 6 scales used only: personal care, furnishings/display, language/reasoning, fine/gross motor, creative activities, and social development	123.2	35.3	66.5	191
34	ECERS	7 dimensions	Total Score of 37 items	NA	NA	123.2	35.3	NR	NR
36	ECERS-R	NA	NR	NA	NA	NR	NR	NR	NR
37	ECERS-R	NA	Mean Score	NA	NA	6.3	NR	4.6	6.94
41	ECERS	NA	Mean Score	NA	Single total score of child-related items of 1 to 32; Alpha=0.96	4.25	1.03	1.7	6.6
43	ECERS Shortened	NA	Mean based on 5 items	NA	5 items were readily observable and highly correlated with overall score based on 1st year's data	4.05	1.21	1.71	7
44	ECERS-R	Child items (all but Parents and Staff subscale 1-37)	Mean Score	NA	NA	4.4	1	2.5	6.4
46	ECERS (1980)	First 6 scales only	Total Score	NA	First 6 scales measure dimensions of child's environment	123.2	NR	66.5	191
49	ECERS-R	Activities	Subscale mean score	NA	NA	3.83	1.16	NR	NR
49	ECERS-R	Interaction	Subscale mean score	NA	NA	4.82	1.31	NR	NR
49	ECERS-R	Language and reasoning	Subscale mean score	NA	NA	4.32	1.33	NR	NR
49	ECERS-R	NA	Mean Score	NA	NA	4.34	1	NR	NR
49	ECERS-R	Parents and Staff	Subscale mean score	NA	NA	4.07	1.28	NR	NR
49	ECERS-R	Personal care routines	Subscale mean score	NA	NA	3.81	1.36	NR	NR
49	ECERS-R	Program Structure	Subscale mean score	NA	NA	4.7	1.47	NR	NR
49	ECERS-R	Space and Furnishings	Subscale mean score	NA	NA	4.85	1.04	NR	NR
52	ECERS	Appropriate Caregiving	NR	NA	Computed from factor analysis and used as measure of teacher-child interaction; accounted for 52% of variance of ECERS	4.09	0.94	2	6
53	ECERS-R	NA	Mean Score	NA	The adult needs section was not administered	4.436	1.296	1.79	6.77
54	ECERS-R	Language	Mean of 4 items	NA	consists of 4 items from ECERS-R that assess quality of language environment in HS classrooms; alpha=0.77; Fall scores are reported but also available are Spring scores	4.86	1.2	1	7
59	ECERS-R	NA	Mean score across subscales	NA	Classroom ECERS-R score	5.1	0.94	NR	NR
62	ECERS-R	36 items only used (out of 43)	Total mean score	NA	Toileting indicator and the Parents and Staff subscale not included	3.74	0.76	NR	NR
65	ECERS-R	Language and reasoning	Mean of items comprising this subscale	NA	alpha=0.83	NR	NR	NR	NR
65	ECERS-R	NA	Mean	NA	NA	NR	NR	NR	NR
66	ECERS	Developmentally Appropriate Activities factor	Total score of items in this factor	NA	factor identified by National Child Care Staffing Study (Whitebook et al., 1989); describes physical environment of classroom and availability of learning activities which invite exploration and experimentation; does NOT include items from language and reasoning subscale; alpha=0.92	36.66	10.13	15	57
66	ECERS	Language and reasoning	Total	NA	alpha=0.90	16.47	4.57	7	25
67	ECERS-R	NA	Mean score	NA	2 raters employed to measure to ascertain the quality of the 3 day care centres and their scores were averaged for each centre	4.17	0.71	3.4	4.8
69	ECERS-R	NA	Mean score	NA	averaged scores across all seven areas to create overall, composite measure of quality	6.42	0.77	NR	NR
72	ECERS	Language subscale only	NR	NA	ECERS scores across furnishings, social and language subscale had mean total of 63.71 indicating classrooms as whole were above average in DAP	NR	NR	NR	NR
73	ECERS-R	6 subscales (Parent & Staff subscale NOT included)	NR	NA	6 subscales used with 37 items; parent and staff subscale not deemed appropriate for setting	4.03	0.39	NR	NR
73	ECERS-R/E	Language/Literacy	NR	NA	ECERS-E is ECERS-Extension (Sylva et al., 2003); 6 items capture the Literacy subscale were included with the ECERS-R	NR	NR	NR	NR
74	ECERS-R	NA	NR	NA	mean and SD was reported for two-way immersion and English immersion program but not overall	NR	NR	NR	NR
75	ECERS	(Adult Needs items NOT included)	Mean score	NA	Adult Needs items not included in overall classroom quality scores; mean and SD reported for Round 1 and Round 3 & 4 groups in 2002 but overall not reported	NR	NR	2.6	6.8
79	ECERS-R	Activities	Subscale mean score	NA	NA	NR	NR	NR	NR
79	ECERS-R	Interaction	Subscale mean score	NA	NA	NR	NR	NR	NR
79	ECERS-R	Language and reasoning	Subscale mean score	NA	NA	NR	NR	NR	NR
79	ECERS-R	NR	Mean	NA	NA	4.76	1.12	2.18	6.62
79	ECERS-R	Program Structure	Subscale mean score	NA	NA	NR	NR	NR	NR
81	ECERS-R	NA	Mean score	NA	averaged scores across all seven areas to create overall, composite measure of quality	6.52	0.64	NR	7
84	ECERS-R	Provisions for Learning	Dummy Variable: Whether mean score was 5 or higher	NA	NA	NR	NR	NR	NR
84	ECERS-R	Teaching and Interactions	Dummy Variable: Whether mean score was 5 or higher	NA	NA	NR	NR	NR	NR
87	ECERS	NA	Mean	NA	completed based on 5 days of observation	4.7	0.7	NR	NR
89	ECERS	NA	Total Score with possible range of 38 to 259	NA	for analyses, the dichotomous variables were used; 5 centers with raw ECERS scores ranging from 93 to 131 coded 0 (low quality) and 5 centers with scores from 190-239 were coded 1 (high quality); centers considered high quality mean of 214 (SD=20) and low quality mean of 109 (SD=15.3)	NR	NR	93	239
91	ECERS	Creativity (Create Activities)	Mean of items 20 to 26	NA	Subsample mean is NR but M=5.4 for High/Scope and M=5.3 for comparison	NR	NR	NR	NR
91	ECERS	Furnishings and Display	Mean of items 5 to 9	NA	Subsample mean is NR but M=5.4 for High/Scope and M=5.2 for comparison	NR	NR	NR	NR
91	ECERS	Language and reasoning	Mean of items 10 to 13	NA	Subsample mean is NR but M=5.5 for High/Scope and M=5.4 for comparison	NR	NR	NR	NR
91	ECERS	Mean	Mean rating across all 32 items rated on 7 pt scale	NA	Subsample mean is NR but whole study sample M=5.3	NR	NR	NR	NR
91	ECERS	Motor (Fine & Gross Motor Activities)	Mean of items 14 to 19	NA	Subsample mean is NR but M=5.5 for High/Scope and M=5.7 for comparison	NR	NR	NR	NR
91	ECERS	Personal care routines	Mean of items 1 to 4	NA	Subsample mean is NR but M=5.3 for High/Scope and M=5.2 for comparison	NR	NR	NR	NR
91	ECERS	Social Development	Mean of items 27 to 32	NA	Subsample mean is NR but M=4.9 for High/Scope and M=4.8 for comparison	NR	NR	NR	NR
92	ECERS-R	Teaching and Interactions	Mean of items	NA	see Clifford et al., 2005	4.08	NR	NR	NR
93	ECERS-R	Language	Mean of items on the language subscale (4 items)	NA	language subscales used only	4.86	1.2	1	7
96	ECERS-R	NA	NR	NA	NA	NR	NR	NR	NR
98	ECERS-R	Child items (all but Parents and Staff subscale)	Mean of all child items (items 1 to 37) rated on 7 pt scale	NA	NA	4.2	0.7	2.7	5.8
99	ECERS-R	Child items only	Mean of items 1 to 37	NA	Individual Cohort mean, SD and range reported in study	NR	NR	NR	NR
100	ECERS-R	Child items only	Mean of items 1 to 37	NA	Note that mean, SD and range reported is total sample not subsample from which meta-analyses are based	5.3	0.7	3	6.6
106	ECERS-R (Harm et al. 98)	NR	32 items about classroom quality using a 7-point scale (1 = inadequate; 7 = excellent); mean score	Observer	Alpha - .90; Collected fall of pre-k	4.95	0.65	3.06	6.58
111	ECERS-R (Harm et al. 98)	Teaching and Interaction	11 items, 7-point scale, mean ratings	Observer	Alpha .84 for N= 370; Classroom observation data were weighted to represent all classrooms in spring 2010 that were serving children entering Head Start for the first time in fall 2009.	4.7 for N= 370	.10 SE for N= 370	1.4	6.6
112	ECERS-R (Harm et al. 98)	Teaching and Interaction	Mean scores - 7-point scale; average across two time points for the MULTI State Study	Observer	Alpha .88	4.72 [(4.34*169)+(4.84*547)/716] targeted + universal	1.16 [(1.14*169)+(1.16*547)/716] targeted + universal	NR	NR
112	ECERS-R (Harm et al. 98)	Provision for Learning	Mean scores - 7-point scale; average across two time points for the MULTI State Study	Observer	Alpha .83	3.76 [(3.37*169)+(3.88*547)/716] targeted + universal	0.96 [(0.81*169)+(1.01*547)/716] targeted + universal	NR	NR
117	ECERS-R (Harm et al. 98)	Teaching and Interaction	11 items, 7-point scale, mean ratings	Observer	Alpha .84 for N= 370; Classroom observation data were weighted to represent all classrooms in spring 2010 that were serving children entering Head Start for the first time in fall 2009.	4.7 for N= 370	.10 SE for N= 370	1.4	6.6
118	ECERS-R (Harm et al. 98)	NA	Mean scores - 43 items, 7-point scale, Mean of 7 subscales	Observer	Inter‐rater reliability - ICC=.69; 7 subscales: Space and furnishings, Personal care routines, Language‐reasoning, Activities, Interaction, Program structure, and Parents and staff	3.6	0.6	2.3	5
119	ECERS-R (Harm et al. 98)		mean of items on a 7-point scale, Total Score for all dimensions	Observer	mean scores agregated across two obervations between first and third child assessment	3.73	0.58	2.39	5.03
120	ECERS-R	NR	NR	NR	NR	NR	NR	NR	NR
122	ECERS (Harms & Clifford, 1980)	NA	Global quality	Assessor	NR	mean = 4.25 for N = 177	SD = 1.03 for N = 177	MIN = 1.7 for N = 177	SD = 6.6 for N = 177
128	ECERS-R (Harm et al. 98)	Teaching and Interaction	11 items, 7-point scale, mean ratings	Observer	Alpha .85 for N= 331; Classroom observation data were weighted to represent all classrooms in spring 2007 that were serving children entering Head Start for the first time in fall 2006; quality assessed in spring 2010	Mean = 3.6 for N= 331	SE = 0.0 for N = 331	Min = 2.2 for N = 331	Max = 5.4 for N = 331
130	ECERS (Harm & Clifford, 1980)	Adult Needs		Observer	Interrater reliability .87-.89	NR	NR	NR	NR
130	ECERS (Harm & Clifford, 1980)	Creative Activities		Observer	Interrater reliability .87-.89	NR	NR	NR	NR
130	ECERS (Harm & Clifford, 1980)	Fine and Gross Motor		Observer	Interrater reliability .87-.89	NR	NR	NR	NR
130	ECERS (Harm & Clifford, 1980)	Furnishings and Display		Observer	Interrater reliability .87-.89	NR	NR	NR	NR
130	ECERS (Harm & Clifford, 1980)	Language Reasoning		Observer	Interrater reliability .87-.89	NR	NR	NR	NR
130	ECERS (Harm & Clifford, 1980)	Personal Care and Routine		Observer	Interrater reliability .87-.89	NR	NR	NR	NR
130	ECERS (Harm & Clifford, 1980)	Social Development		Observer	Interrater reliability .87-.89	NR	NR	NR	NR
130	ECERS (Harm & Clifford, 1980)	Total Score		Observer	Interrater reliability .87-.89	NR	NR	NR	NR
139	ECERS-R	Total Score	Rated on a 7 point scale	Psychologists that underwent training	All 43 items were assessed	3.44	0.72	1.72	5
140	ECERS-R	Teacher and Interactions	Mean score	NA	NA (alpha=0.92)	4.79/4.38	1.42/1.43	1.45/1.43	7/7
140	ECERS-R	Provisions for Learning	Mean score	NA	NA (alpha=0.88)	4.00/3.72	1.08/1.08	1.73/1.27	6.18/6.82
147	ECERS-R – Total Score (Parents and Staff subscale not included)	NA	Rated on a 7 point scale	data collector	NA	4.55	1.07	1.25	6.97
151	ECERS-R	Total Score	Mean scores	trained assessors	alpha- .9, 43 items, 7 scales	4.67	0.72	3.07	6.12	low/medium/high SES classrooms
153	ECERS-R – Total Score (Parents and Staff subscale not included)	NA	Mean scores	trained assessors	Parents and Staff subscale was not administered	5.43	0.79	2.33	6.6
154	ECERS-R (Portuguese)	Total Score	Mean scores	trained assessors	Portuguese version of the ECERS-R; ALPHA=.95; 43 items, 7 scales	3.32	0.89	2.01	6.09
155	ECERS-R (Parents and Staff subscale not included)	ECERS-R (Parents and Staff subscale not included)	z scores	data collectors	36 items - Parents and Staff subscale was not administered (space and furnishings, routines, language reasoning, activities, interactions, and program structure)	-0.20/0/0.31	0.99/0.95/1.01	nr	nr
156	ECERS-R (Parents and Staff subscale not included)	Total Score	mean scores (6 subscales)	trained staff	Parents and Staff subscale was not administered	4.51	1.01	1.25	6.97
162	ECERS-R	Teaching and Interactions	Total mean score	Assessor		4.69	1.17
162	ECERS-R (Parents and Staff subscale not included)	Total Score	Total mean score	Assessor	37 items	3.85	0.8
163	ECERS-R	Teaching and Interactions	mean score (factor)	Assessor	Alpha- 0.79 (encouraging children to communicate, using language to develop reasoning skills, general supervision of children, discipline, staff-child interactions)	5.54	1.21	2.2	7
163	ECERS-R	Provisions for Learning	mean score (factor)	Assessor	Alpha-0.65 (Furnishings, room arrangement, gross motor equipment, art blocks, dramatic plays nature or science)	3.72	0.55	1.86	4.86
163	ECERS-R	Total Score	mean score	Assessor		4.47	0.5	3.29	5.6
102a	ECERS (Harm & Clifford, 1980)	Interaction	interaction factor score	NR	NR	4.62	1.24	NR	NR
102a	ECERS (Harm & Clifford, 1980)	Language and Reasoning	7 items	NR	NR	4.38	1.4	NR	NR
102a	ECERS (Harm & Clifford, 1980)	Total Score	Rated on a 7 point scale	NR	NR	4.2	0.9	NR	NR
102b	ECERS-R (Harm et al. 98)	Interaction	interaction factor score	NR	NR	4.7	1.5	NR	NR
102b	ECERS-R (Harm et al. 98)	Language and Reasoning	7 items	NR	NR	4.5	1.1	NR	NR
102b	ECERS-R (Harm et al. 98)	Total Score	Rated on a 7 point scale	NR	NR	3.8	0.8	NR	NR
102c	ECERS-R (Harm et al. 98)	Interaction	interaction factor score	NR	NR	5	0.7	NR	NR
102c	ECERS-R (Harm et al. 98)	Language and Reasoning	7 items	NR	NR	5	1	NR	NR
102c	ECERS-R (Harm et al. 98)	Total Score	Rated on a 7 point scale	NR	NR	5.1	0.6	NR	NR
102d	ECERS-R (Harm et al. 98)	Interaction	interaction factor score	NR	NR	5.6	1.6	NR	NR
102d	ECERS-R (Harm et al. 98)	Language and Reasoning	7 items	NR	NR	5	1.3	NR	NR
102d	ECERS-R (Harm et al. 98)	Total Score	Rated on a 7 point scale	NR	NR	4.9	1	NR	NR
103a	ECERS-R (Harms et al. 98)		Global composite: Mean of items on a 7 point scale	NR	average child care quality in between the outcome measurements; Alpha = .92 for composite	Mean = 4.53 for N=1400	SD =1.07 for N=1400	NR	NR
103b	ECERS-R (Harms et al. 98)		Global composite: Mean of items on a 7 point scale	NR	average child care quality in between the outcome measurements; Alpha = .92 for composite	Mean = 3.84 for N=705	SD =0.82 for N=706	NR	NR
103c	ECERS-R (Harms et al. 98)		Global composite: Mean of items on a 7 point scale	NR	average child care quality in between the outcome measurements; Alpha = .92 for composite	4.86	1.25	NR	NR
129a	ECERS-R – Total Score (Parents and Staff subscale not included)	Total Score	37 items with six subscales measuring the following: quality of space and furnishings, personal care routines, language and reasoning opportunities, activities, interactions, and program structure.	Observer	Alpha = .92	Mean = 4.51 for N= 550	SD = 1.10 for N= 550	NR	NR
129b	ECERS-R – Total Score (Parents and Staff subscale not included)	Total Score	37 items with six subscales measuring the following: quality of space and furnishings, personal care routines, language and reasoning opportunities, activities, interactions, and program structure.	Observer	Alpha - .90	Mean = 3.84 for N= 2967	SD = 0.81 for N= 2967	NR	NR
129c	ECERS-R – Total Score (Parents and Staff subscale not included)	Total Score	37 items with six subscales measuring the following: quality of space and furnishings, personal care routines, language and reasoning opportunities, activities, interactions, and program structure.	Observer	Alpha = .92	Mean = 5.25 for N= 676	SD = 1.14 for N= 676	NR	NR
6a	ECERS	NA	Mean score	NA	Nonimpoverished and impoverished samples had means and standard deviation but overall sample NOT reported	NR	NR	NR	NR
6b	ECERS	NA	Mean score	NA	NA	4.2	0.5	NR	NR
6c	ECERS	NA	Mean score	NA	Nonimpoverished and impoverished samples had means and standard deviation but overall sample NOT reported	NR	NR	NR	NR

## Sheet: Description_of_Measures_Academ
Study_ID	Name_AC_Measure	AC_Subscale	AC_Type	AC_Mscale	AC_Informant	AC_Specify	AC_Mean	AC_SD	AC_Min	AC_Max
9	Academic Achievement (Primary 1,2)	NA	Ratings from report card	Combined teacher ratings on report cards from primary levels 1&2	Teacher	Used principal components analysis to yield this factor; ratings of science, math and language achievement - items combined across semesters depending how many report cards submitted by principal	NR	NR	NR	NR
9	Academic Achievement (Primary 3,4)	NA	Ratings from report card	Combined teacher ratings on report cards from primary levels 3&4	Teacher	Used principal components analysis to yield this factor; ratings of general mathematics and language achievement - items combined across semesters depending how many report cards submitted by principal	NR	NR	NR	NR
11	Preschool Inventory (PSI) - Revised	NA	Norm-referenced	Total correct responses of 64 items	RA	NA	44.8	9.2	24	61
11	Classroom Behavior Inventory Preschool Form (CBI)	Intellectual	Likert-type questionnaire	Total item score with 30 items on 5pt Likert scale	Teacher	Items relate to task orientation (versus distractibility), creativity/curiosity (versus apath) and verabl intelligence; higher scores indicate more task orientation, creativity and verbal intelligence	53.88	20.24	12	99
12	Identifying colors	NA	Criterion-referenced	Number of correct items	RA	Highest possible score of 10	9.29	1.73	NR	NR
12	Identifying letters	NA	Criterion-referenced	Number of correct items; NCEDL, 2000; name as many letters as possible, scores range 0-26	RA	Highest possible score of 26; NCEDL, 2000 - name as many letters as possible, scores range 0-26	12.26	9.5	NR	NR
12	Identifying numbers	NA	Criterion-referenced	Number of correct items	RA	Highest possible score of 10	6.26	3.67	NR	NR
12	OWLS	Oral Expression Scale	Norm-referenced	Standard score	RA	NA	94.79	12.29	NR	NR
12	PPVT-III	NA	Norm-referenced	Standard score	RA	NA	95.69	13.58	NR	NR
12	WJ-III ACH	Applied Problems	Norm-referenced	Standard score	RA	NA	98.56	11.86	NR	NR
12	WJ-III ACH	Sound Awareness, Rhyming	Individually administered	Raw score	RA	Maximum possible score of 17	2.95	3.54	NR	NR
15	EOWPVT (Expressive One-Word Picture Vocabulary Test)	NA	NR	NR	NR	NR	NR	NR	NR	NR
15	PPVT	NA	Standardized; Norm-referenced	Standardized	NR	NA	NR	NR	NR	NR
17	PPVT	NA	Norm-referenced	Standardized scores with M of 100 and SD of 15	RA	NA	97.1	NR	NR	NR
17	Skill Mastery	NA	NR	Scores ranged from 0 (mastered non of these skills) to 3 (mastered all of these skills)	RA	Measure reflects whether child mastered counting, color naming, and number naming; % perfect for colors was 85% with mean of 19.7, counting was 73% with mean of 4.4, numbers was 70% with mean 8.9; overall mean and SD not reported	NR	NR	NR	NR
17	Story and Print Concepts	NA	NR	Scores ranged from 0 to 13	RA	Includes story comprehension	7.1	NR	NR	NR
17	WJ-III ACH	Letter-Word Identification	Norm-referenced	Standardized scores with M of 100 and SD of 15	RA	NA	105.6	NR	NR	NR
17	WJ-III ACH	Applied Problems	Norm-referenced	Standardized scores with M of 100 and SD of 15	RA	NA	99.9	NR	NR	NR
18	TEVI (to assess vocabulary)	NA	NR	NR	NR	NR	NR	NR	NR	NR
21	Identifying letters	NA	Measures ability to identify letters as key indicator of emergent literacy	Number of letters named; NCEDL, 2000; name as many letters as possible, scores range 0-26	RA	Highest possible score is 26; Means and Standard Deviations reported within each study but NOT overall; NCEDL, 2000 - name as many letters as possible, scores range 0-26	NR	NR	NR	NR
21	OWLS	Oral Expression Scale	Standardized; Norm-referenced	Standardized scores with M of 100 and SD of 15 in norming sample	RA	Means and Standard Deviations reported within each study but NOT overall	NR	NR	NR	NR
21	PPVT (Receptive)	NA	Standardized; Norm-referenced	Standardized scores with M of 100 and SD of 15 in norming sample	RA	Means and Standard Deviations reported within each study but NOT overall	NR	NR	NR	NR
21	WJ-ACH	Applied Problems	Standardized; Norm-referenced	Standardized scores with M of 100 and SD of 15 in norming sample	RA	Means and Standard Deviations reported within each study but NOT overall	NR	NR	NR	NR
21	Language/Literacy Ratings	NA	Teacher Questionnaire	Mean Score with 9 items rated on 1 to 5 scale	Teacher Questionnaire	Questionnaire from Early Childhood Longitudinal Study - Kindergarten Cohort (e.g. produces rhyming words, prediction of story); item scale: 1= not yet, 2=beginning, 3= in progress, 4= intermediate, 5= proficient; Means and Standard Deviations reported within each study but NOT overall	NR	NR	NR	NR
22	PPVT	NA	Standardized, Norm-referenced	NR but M of 100 and SD of 15	RA	Means and Standard Deviations reported for both inadequate and adequate quality for African American and European American within study also	94.15	NR	NR	NR
24	Slosson Intelligence Test (IQ score)	NA (overall IQ score)	Norm-referenced	Standard Scores	RA	NA	112.47	16.84	71	150
24	TELD: Test of the Early Language Development	Language Quotient (derived from measure)	Individually administered standardized test	Standard scores	RA	Measures content and form of children's language in receptive and expressive modes	101.72	13.07	63	130
24	Adaptive Language Inventory (ALI)	NA	Questionnaire	Total score of 18 items ranging from 1 to 5	Teacher	Rated on 1 (well below average) to 5 (well above) average scale; focuses on comprehension, production, rephrasing, spontaneity, listening and fluency; Total possible range scores from 18 to 90	60.29	11.41	30	90
24	Classroom Behavior Inventory Preschool Form (CBI)	Intellectual Functioning	Questionnaire	30 items rated from 1 (not at all like) to 5 (very much like) scale	Teacher	Items relate to task orientation (versus distractibility), creativity/curiosity (versus apath) and verbal intelligence; Alpha=0.88	52.83	18.34	-5	91
27	PPVT-Revised	NA	Norm-referenced	Standardized mean score with M of 100 and SD of 15	RA	NA	97.68	14.94	40	146
27	Adaptive Language Inventory (ALI)	NA	NR	NR	Teacher	NA	57.1	12.24	19	90
28	Academic Skills	comprised of means score of the L-W subtest & AP of WJ-III ACH	Standardized, Norm-referenced	Age adjusted standardized scores with M of 100 and SD of 15	RA	Pretest means and standard deviations are also found in study results	100.1	11.7	66	144
28	Language Skills	comprised of mean score of PPVT-III and OWLS	Standardized, Norm-referenced	Age adjusted standardized scores with M of 100 and SD of 15	RA	Pretest means and standard deviations are also found in study results	95.3	13.3	52	135
28	Literacy Skills	used the Story and Print Concepts (Zill & Resnick, 1998)	Assessment	Scores ranged from 0 to 14	RA	1 point for each correct answer; Pretest means and standard deviations are also found in study results	4.93	2.55	0	14
29	Letter-Naming Test	NA	NOT norm-referenced; individually administered	Possible scores could range from 0 to 26; Bryant, Barbarin, & Aytch, 2001; name as many letters as possible, scores range 0-26	RA	Presented with 26 letters and asked to name as many letters as possible; Bryant, Barbarin, & Aytch, 2001; name as many letters as possible, scores range 0-26	13.9	9.42	NR	NR
29	OWLS	Oral Expression Scale	Norm-referenced	Standardized scores with M of 100 and SD of 15	RA	NA	93.6	13	NR	NR
29	PPVT-III	NA	Norm-referenced	Standardized scores with M of 100 and SD of 15	RA	NA	96.3	14.3	NR	NR
29	WJ-ACH III	Sound Awareness, Rhyming	NOT norm-referenced; individually administered	Possible scores could range from 0 to 17	RA	NA	3.65	4.02	NR	NR
29	WJ-ACH III	Applied Problems	Norm-referenced	Standardized scores with M of 100 and SD of 15	RA	NA	99.1	12.9	NR	NR
33	Communication Task	NA	Experimental Communication task developed by authors	Total item score ranging from 0 to 60	RA	Measured free speech sample during which child was asked to do 3 things (1. retell story; 2. talk on phone/pretend party; 3. finish story); rated comprehension, production amount, level of production, verbal spontaneity	34.4	12.9	9	58
33	PPVT-Revised	NA	Standardized; Norm-referenced	Standardized scores Not Reported	RA	NA	82.8	16.7	40	123
33	Preschool Language Assessment Instrument (PLAI)	NA	NR	Average item score ranging from 0 to 3	RA	NA	1.3	0.5	0.2	2.9
33	Adaptive Language Inventory (ALI)	NA	NR	Average item score ranging from 1 to 5	Teacher	NA	3.1	0.7	1.3	5
34	PPVT-Revised	NA	Norm-referenced	Standardized scores	RA	NA	82.8	16.7	40	123
34	Preschool Language Assessment Instrument (PLAI)	NA	Norm-referenced	5 pt scale	RA	NA	1.3	0.5	0.2	2.9
34	Adaptive Language Inventory (ALI)	NA	Questionnaire	Total score of 18 items rated on 5 pt scale	Teacher	NA	3.1	0.7	1.3	5
34	Classroom Behavior Inventory (CBI)	Intelligence	Questionnaire	5 pt scale	Teacher	NA	3.1	0.9	1.2	5
36	Competency Profiles (i.e., Classroom Competency patterns)	NA	NA	Competency dimensions identified from topological analyses	NA	7 profiles identified from latent dimensions identified in factor analyses - children's performance on following 3 measures: Child Observation Record (COR), Penn Interactive Peer Play Scale (PIPPS) and Preschool Learning Behaviors Scale (PLBS)	NR	NR	NR	NR
36	Early Screening Inventory - Revised, Kindergarten Version (ESI-K)	NA	Norm-referenced	NR	RA	NA	NR	NR	NR	NR
41	PPVT-Revised	NA	Standardized; Norm-referenced	Standardized scores based on age with M of 100 and SD of 15 within norming sample	RA	NA	93.59	18.48	40	144
41	WJ-ACH-Revised	Letter-Word Identification	Standardized	Standardized scores based on age with M of 100 and SD of 15 within norming sample	RA	NA	99.65	13.02	63	161
41	WJ-ACH-Revised	Applied Problems	Standardized	Standardized scores based on age with M of 100 and SD of 15 within norming sample	RA	NA	102.38	13.45	46	139
41	CBI - Positive Behaviour	Cognitive/Attention factor	NR	5 pt scale from not at all (1) to very much (5)	Teacher	Consists of creativity, verbal intelligence, independence, task orientation, dependence (reversed) and distractibility (reversed) scales; Alpha=0.84	3.62	0.71	1.4	5
44	Counting Task	NA	Individually administered	Possible range of 0 to 40	RA	Ability to count 1:1 correspondence; There are also Fall means and standard deviations (see hard copy)	18	11	0	40
44	PPVT-4	NA	Norm-referenced	Standardized score with M of 100 and SD of 15	RA	There are also Fall means and standard deviations (see hard copy)	91	17.2	23	129
44	FACES - Social Awareness Task	NA	Individually administered	Possible range of 0 to 6	RA	Knowledge of full name, age and birth date; There are also Fall means and standard deviations (see hard copy); ref: FACES Research Team, modified from the Social and Communicative Competence tasks in: J. M. Mason and J. Stewart (1989), The CAP Early Childhood Diagnostic Instrument (prepublication edition), American Testronics.	4.2	1.6	0	6
44	Test of Preschool Early Literacy (TOPEL)	Print Knowledge	Norm-referenced	Standardized score with M of 100 and SD of 15	RA	There are also Fall means and standard deviations (see hard copy)	95.8	14.1	66	124
44	Test of Preschool Early Literacy (TOPEL)	Phonological Awareness	Norm-referenced	Standardized score with M of 100 and SD of 15	RA	There are also Fall means and standard deviations (see hard copy)	85.3	15.2	54	124
44	WJ-III ACH	Letter-Word Identification	Norm-referenced	Standardized score with M of 100 and SD of 15	RA	There are also Fall means and standard deviations (see hard copy)	96.5	12.3	61	151
44	WJ-III ACH	Applied Problems	Norm-referenced	Standardized score with M of 100 and SD of 15	RA	There are also Fall means and standard deviations (see hard copy)	98.2	12.3	53	140
46	CBI	Intelligence	Questionnaire	NR	Teachers and Parent	Used average score of 2 teachers who were measuring	NR	NR	NR	NR
49	British Ability Scales II (BAS-II)	Early Number Concepts	Individually administered tests	NR	RA	Early number concepts subtest author referred to score as "General Mathematical Concepts" construct	18.5	5.66	0	32
49	British Ability Scales II (BAS-II)	Picture Similarities	Individually administered tests	NR	RA	Picture Similarities author referred to score as "Non-verbal Reasoning" construct	22.38	4.54	0	33
49	British Ability Scales II (BAS-II)	Pattern Construction	Individually administered tests	NR	RA	Pattern Construction authors referred to score as "Spatial Awareness" construct	11.6	7.27	0	41
49	Language	NA	Individually administered tests	NR	RA	Combines naming vocab and verbal comprehension subtests of British Ability Scales II (BAS-II)	42.13	7.68	0	68
49	Pre-Reading	NA	Individually administered tests	NR	RA	Combines Scores of Letter Recognition test (Clay, 1993) and Rhyme and Allitration subtests from Phonological Awareness assessment (Bryant & Bradley, 1985)	21.57	12.67	0	46
52	Pictorial Scale of Perceived Competence and Acceptance for Young Children	Child Rated Competence	Individually administered	NR	RA	Only administered on children old enough to be interviewed individually	3.37	0.4	1.92	4
52	PPVT-III	NA	Norm-referenced	Standardized score with M of 100 and SD of 15	RA	Only administered on children old enough to be interviewed individually	94	17.67	50	137
52	Adaptive Language Inventory (ALI)	NA	Individually administered	NR	Teacher	NA	56.25	12.05	26	81
52	Pictorial Scale of Perceived Competence and Acceptance for Young Children	Teacher Rated Competence	Questionnaire	NR	Teacher	NA	2.94	0.63	1.4	4
53	PPVT-III	NA	Norm-referenced	Standardized score	RA	NA	92.756	14.89	43	130
53	WJ-ACH III	Letter-Word Identification	Norm-referenced	Standardized score	RA	NA	104.755	16.728	67	185
53	WJ-ACH III	Passage Comprehension	Norm-referenced	Standardized score	RA	NA	115.707	13.322	83	154
53	WJ-ACH III	Applied Problems	Norm-referenced	Standardized score	RA	NA	97.419	14.392	45	154
53	Child Behavior Inventory (CBI)	Verbal Intelligence	Teacher Questionnaire	Rated on a 5pt scale	Teacher	NA	3.507	0.879	1	5
54	PPVT-III	NA	Norm-referenced	Standardized score with M of 100 and SD of 15	RA	Spring scores reported; Fall, Fall raw score and Spring Raw scores also available (see extraction hard copy)	89.1	NR	NR	NR
54	WJ-R ACH	Dictation (early writing)	Norm-referenced	Standardized score with M of 100 and SD of 15	RA	Spring scores reported; Fall, Fall raw score and Spring Raw scores also available (see extraction hard copy)	87.1	NR	NR	NR
54	WJ-R ACH	Letter-Word Identification	Norm-referenced	Standardized score with M of 100 and SD of 15	RA	Spring scores reported; Fall, Fall raw score and Spring Raw scores also available (see extraction hard copy)	92.9	NR	NR	NR
62	PPVT-III	NA	Norm-referenced	Raw score	RA	NA	42.12	11.76	NR	NR
62	Pre-LAS 2000	Simon Says, Art Show & Human Body	NR	Change in raw score (Total possible score was 40)	RA	Examines listening comprehension and receptive vocab in English; Within study also includes Fall data mean and standard deviation	17.49	12.45	NR	NR
62	Test de Vocabulario en Imagenes Peabody (TVIP) - Spanish version of PPVT	NA	Norm-referenced	Change in raw score	RA	Within study also includes Fall data mean and standard deviation	22.4	11.74	NR	NR
65	Test of Early Reading Ability (TERA-3)	Reading Quotient	Norm-referenced	NR	RA	NA	NR	NR	NR	NR
65	Woodcock-Munoz Language Survey (WMLS)	Broad Abilities	Norm-referenced	NR	RA	NA	NR	NR	NR	NR
65	Teacher Rating of Oral Language and Literacy (TROLL)	Total	Norm-referenced Questionnaire	Percentile rank scores (based on performance across 25 total items that are generally rated on 4 pt scale)	Teacher	NA	NR	NR	NR	NR
66	Preschool Inventory - Revised Edition (PSI)	NA	Individually administered	Raw score; Total correct across 64 items	RA	NA	45.1	8.98	24	61
66	Classroom Behavior Inventory (CBI)	Verbal Intelligence	Questionnaire	Total of 10 items rated on 5 pt scale	Teacher	alpha=0.90	33.47	7.29	19	49
67	MacArthur Story Stem Battery (MSSB)	Information Total	Individually administered	See notes section for how narratives were coded	RA	measure consists of 12 story stems based on familial themes; for present study 4 narratives were used (one as warm-up and 3 for testing purposes) producing total of 75 narratives for analyses, primary focus of MSSB is to measure narrative ability through verbal story production	86.62	62.3	15	247
67	PPVT-R	NA	Norm-referenced	Standardized score	RA	NA	93	14.99	61	121
67	Early Development Instrument	Total score?	Questionnaire	Total Score (max possible score = 50)	Teacher	measure of children's competence (rates physical health and wellbeing, social knowledge/social competence, emotional maturity, language/cognitive development, general knowledge/communication skills)	37.46	6.69	24	48.3
69	Child Observation Record (COR)	Cognitive	Teacher Questionnaire	Mean of items rated on 5pt scale	Teacher	subtest based on factor analysis; alpha=0.91	3.07	0.77	NR	NR
69	Child Observation Record (COR)	Motor Skills	Teacher Questionnaire	Mean of items rated on 5pt scale	Teacher	subtest based on factor analysis; alpha=0.90	3.65	0.8	NR	NR
69	Child Observation Record (COR)	Total Score	Teacher Questionnaire	Combined score across all three subscales	Teacher	alpha=0.96	3.48	0.72	NR	NR
72	Early Childhood Diagonstic Instrument: The Comprehensive Assessment Program (CAP)	Emergent Literacy	Individually administered	Total derived from adding all standardized subtest scores together	RA	subtest comprised of following subscale: Writing Concepts, Letter Recognition, Story and Print Concepts, Sounds in Words and Environmental Print	NR	NR	NR	NR
72	PPVT-R	NA	Norm-referenced	Standardized score	RA	NA	93.86	15.49	69	133
72	School-Home Early Language and Literacy Battery-Kindergarten (SHELL-K) (Snow, Tabors, Nicholson & Kurland)	Narrative Production	Individually administered	Total score	RA	NA	5.43	3.07	0	14
72	School-Home Early Language and Literacy Battery-Kindergarten (SHELL-K) (Snow, Tabors, Nicholson & Kurland)	Formal Definitions	Individually administered	Value derived from dividing total score for formal definitional quality by number of definitions attempted; children asked to define 14 familiar nouns	RA	NA	1.96	3.02	0	9.43
73	Reading	NA	Individually administered	Percentage correct	RA	Reading subscale contains 9 items; test developed by authors based on the Government of Bangladesh, Ministry of Education's list of terminal competences for Grades 1/2 and Bangladesh version of WRAT	80.8	26.4	NR	NR
73	Writing	NA	Individually administered	Percentage correct	RA	Writing subscale contains 6 items; test developed by authors based on the Government of Bangladesh, Ministry of Education's list of terminal competences for Grades 1/2 and Bangladesh version of WRAT	85.6	25.1	NR	NR
73	Written Math	NA	Individually administered	Percentage correct	RA	test developed by authors based on the Government of Bangladesh, Ministry of Education's list of terminal competences for Grades 1/2 and Bangladesh version of WRAT	61.4	34.8	NR	NR
74	Alphabet Recognition Test - English version	NA	Individually administered	Raw score	RA	Mean and SD reported for two-way immersion and English immersion programs only and not overall; developed at National Institute for Early Education Research (NIEER) to assess letter recognition in English and Spanish	NR	NR	NR	NR
74	Alphabet Recognition Test - Spanish version	NA	Individually administered	Raw score	RA	Mean and SD reported for two-way immersion and English immersion programs only and not overall; developed at National Institute for Early Education Research (NIEER) to assess letter recognition in English and Spanish	NR	NR	NR	NR
74	Bateria psico-educativa revisada de woodcock-Munoz - Revisada (WM-R)	Applied Problems	Norm-referenced	Raw score (60 possible items)	RA	Mean and SD reported for two-way immersion and English immersion programs only and not overall	NR	NR	NR	NR
74	Bateria psico-educativa revisada de woodcock-Munoz - Revisada (WM-R)	Picture Vocabulary	Norm-referenced	Raw score (60 possible items)	RA	Mean and SD reported for two-way immersion and English immersion programs only and not overall	NR	NR	NR	NR
74	Phoneme Deletion Test - English version	NA	Criterion-referenced; individually administered	Raw score (8 test items)	RA	Mean and SD reported for two-way immersion and English immersion programs only and not overall; test assesses child's ability to discern correct vs. incorrect pronounciation of basic vocabulary in both English and Spanish	NR	NR	NR	NR
74	Phoneme Deletion Test - Spanish version	NA	Criterion-referenced; individually administered	Raw score (8 test items)	RA	Mean and SD reported for two-way immersion and English immersion programs only and not overall; test assesses child's ability to discern correct vs. incorrect pronounciation of basic vocabulary in both English and Spanish	NR	NR	NR	NR
74	PPVT-III	NA	Norm-referenced	Raw score	RA	Mean and SD reported for two-way immersion and English immersion programs only and not overall	NR	NR	NR	NR
74	Rhyme Recognition Test - English version	NA	Criterion-referenced; individually administered	Raw score (8 test items)	RA	Mean and SD reported for two-way immersion and English immersion programs only and not overall; test proved too difficult for most children	NR	NR	NR	NR
74	Rhyme Recognition Test - Spanish version	NA	Criterion-referenced; individually administered	Raw score (8 test items)	RA	Mean and SD reported for two-way immersion and English immersion programs only and not overall; test proved too difficult for most children	NR	NR	NR	NR
74	Test de vocabulario en imagenes Peabody (TVIP)	NA	Norm-referenced	Raw score	RA	Mean and SD reported for two-way immersion and English immersion programs only and not overall	NR	NR	NR	NR
74	Woodcock-Johnson psychoeducational battery - Revised (WJ-R)	Applied Problems	Norm-referenced	Raw score (60 possible items)	RA	Mean and SD reported for two-way immersion and English immersion programs only and not overall	NR	NR	NR	NR
74	Woodcock-Johnson psychoeducational battery - Revised (WJ-R)	Picture Vocabulary	Norm-referenced	Raw score (58 possible items)	RA	Mean and SD reported for two-way immersion and English immersion programs only and not overall	NR	NR	NR	NR
75	Counting One-to-One	NA	Individually administered	Scores could range from 0 to 40	RA	NA	18.8	12.51	2	40
75	Letter Identification	NA	Individually administered	Number of letters identified; scores range from 0 to 26	RA	children asked to name any letters they know	13.5	9.93	0	26
75	PPVT-III	NA	Norm-referenced	Standardized score with M of 100 and SD of 15	RA	NA	94.9	14.85	51	136
75	Story and Print Concepts (Zill & Resnick, 1998)	Print Awareness	Individually administered	Binary scores (low/high); raw scores can range from 0 to 7	RA	NA	0.4	0.5	0	7
75	Story and Print Concepts (Zill & Resnick, 1998)	Book Knowledge	Individually administered	Raw score can range from 0 to 5	RA	NA	2.7	1.41	0	5
75	Story and Print Concepts (Zill & Resnick, 1998)	Story Comprehension	Individually administered	Binary scores (low/high); raw scores can range from 0 to 2	RA	NA	0.7	0.44	0	2
75	Woodcock-Johnson psychoeducational battery - Revised (WJ-R)	Applied Math	Norm-referenced	Standardized score with M of 100 and SD of 15	RA	NA	93.9	15.48	32	132
79	PPVT-III	NA	Norm-referenced	Standardized score	RA	NA	92.87	14.16	NR	NR
79	Woodcock-Johnson ACH	Applied Problems	Norm-referenced	Standardized score	RA	NA	89.57	18.46	NR	NR
81	Child Observation Record (COR)	Cognitive	Questionnaire	Mean of items rated on 5pt scale	Teacher	subtest based on factor analysis; alpha=0.91	3.07	0.77	1.13	5
81	Child Observation Record (COR)	Motor Skills	Questionnaire	Mean of items rated on 5pt scale	Teacher	subtest based on factor analysis; alpha=0.90	3.65	0.8	1	5
81	Child Observation Record (COR)	Total Score	Questionnaire	Combined score across all three subscales	Teacher	alpha=0.96	3.48	0.72	1.38	5
84	Early Childhood Longitudinal Study, Birth and Kindergarten Cohorts (ECLS) Mathematics Assessment	NA	Individually administered	IRT score	RA	Head Start Exit also reported in study; this measure includes 23 items from the ECLS-B in fall and spring of HS years and additional 7 items from the ECLS-K in kindergarten	19	NR	NR	NR
84	PPVT-4	NA	Standardized	Standardized score with M of 100 and SD of 15	RA	Head Start Exit also reported in study	95	NR	NR	NR
84	WJ-III ACH	Letter-Word Identification	Standardized	W ability score	RA	Head Start Exit also reported in study	334.5	NR	NR	NR
84	WJ-III ACH	Applied Problems	Standardized	W ability score	RA	Head Start Exit also reported in study	401.5	NR	NR	NR
87	Preschool Inventory (PSI)	NA	Individually administered	NR	RA	assessment of achievement in areas regarded as necessary in school and to show changes in general congitive development; 32 items rated as 'correct', 'incorrect' or don't know; Fall and Spring scores available in study but not overall	NR	NR	NR	NR
89	PPVT-Revised	NA	Norm-referenced	Standardized score	RA	NA	98.03	19.63	54	153
91	Child Observation Record (COR)	Representation	Observation	Mean of items 10 to 12 rated on 5 pt scale (1 being low and 5 high)	RA	Mean and SD for whole sample	NR	NR	NR	NR
91	Child Observation Record (COR)	Language	Observation	Mean of items 13 to 18 rated on 5 pt scale	RA	Mean and SD for whole sample	NR	NR	NR	NR
91	Child Observation Record (COR)	Logic & Math	Observation	Mean of items 19 to 26 rated on 5 pt scale	RA	Mean and SD for whole sample	NR	NR	NR	NR
91	Child Observation Record (COR)	Total	Observation	Mean of all 30 items rated on 5 pt scale	RA	Mean and SD for whole sample	NR	NR	NR	NR
91	Developmental Indicators for the Assessment of Learning - Revised (DIAL-R)	Motor	Norm-referenced	Mean of items 1 to 8 rated on scale from 0 (low) to 4 (high)	RA	Mean and SD for whole sample	NR	NR	NR	NR
91	Developmental Indicators for the Assessment of Learning - Revised (DIAL-R)	Concepts	Norm-referenced	Mean of items 9 to 16 rated on scale from 0 (low) to 4 (high)	RA	Mean and SD for whole sample	NR	NR	NR	NR
91	Developmental Indicators for the Assessment of Learning - Revised (DIAL-R)	Language	Norm-referenced	Mean of items 17 to 24 rated on scale from 0 (low) to 4 (high)	RA	Mean and SD for whole sample	NR	NR	NR	NR
91	Developmental Indicators for the Assessment of Learning - Revised (DIAL-R)	Total	Norm-referenced	Mean of all 24 items on scale from 0 (low) to 4 (high)	RA	Mean and SD for whole sample	NR	NR	NR	NR
92	Early Childhood Longitudinal Study, Birth and Kindergarten Cohorts (ECLS) Mathematics Assessment	NA	Individually administered	IRT score	RA	NA	9.7	3.19	3.2	21.2
92	PPVT-4	NA	Norm-referenced	W-scores	RA	NA	107.9	16.27	54	161
92	WJ-III ACH	Letter-Word Identification	Norm-referenced	W-scores	RA	NA	323.5	25.76	287	451
92	WJ-III ACH	Applied Problems	Norm-referenced	W-scores	RA	NA	390.3	31.34	332	458
93	Comprehensive Assessment Program (CAP) Early Childhood Diagnostic Instrument	One-to-One Counting	Criterion-referenced	Raw score; assessor rates child's 1:1 counting performance on 5pt scale (5=no mistakes; 1=did not try/could not count)	RA	child is asked to count bears and assessor marks final number child arrives at; after this, child asked to report total number of bears; Fall 2000 and Spring 2001 available (see data extraction)	NR	NR	NR	NR
93	Comprehensive Assessment Program (CAP) Early Childhood Diagnostic Instrument	Color Naming	Criterion-referenced	Raw score	RA	child asked to name colors; Fall 2000 and Spring 2001 available (see data extraction)	NR	NR	NR	NR
93	McCarthy Scales of Children's Abilities	Draw-A-Design	Criterion-referenced	Raw score	RA	used to assess perceptual-motor skills; Fall 2000 and Spring 2001 available (see data extraction)	NR	NR	NR	NR
93	PPVT-III	NA	Norm-referenced	W ability scores, or IRT scale scores based on item response theory	RA	Fall 2000 and Spring 2001 available (see data extraction)	NR	NR	NR	NR
93	Story and Print Concepts	Book Knowledge	Criterion-referenced	Raw score	RA	Fall 2000 and Spring 2001 available (see data extraction)	NR	NR	NR	NR
93	WJ-R ACH	Dictation	Norm-referenced	W ability scores, or IRT scale scores based on item response theory	RA	Fall 2000 and Spring 2001 available (see data extraction)	NR	NR	NR	NR
93	WJ-R ACH	Applied Problems	Norm-referenced	W ability scores, or IRT scale scores based on item response theory	RA	Fall 2000 and Spring 2001 available (see data extraction)	NR	NR	NR	NR
93	WJ-R ACH	Letter-Word Identification	Norm-referenced	W ability scores, or IRT scale scores based on item response theory	RA	Fall 2000 and Spring 2001 available (see data extraction)	NR	NR	NR	NR
96	PPVT-III	NA	Norm-referenced	Standardized score with M of 100 and SD of 15	RA	reported mean, SD and range for the Fall of Kindergarten	106	12.3	NR	NR
96	Story and Print Concepts (Zill & Resnick, 1998)	NA	Individually administered	Raw score	RA	reported mean, SD and range for the Fall of Kindergarten	7.1	2.6	NR	NR
96	WJ-III ACH	Applied Problems	Norm-referenced	Standardized score with M of 100 and SD of 15	RA	reported mean, SD and range for the Fall of Kindergarten	100.1	13.3	NR	NR
98	Color Bears Task	NA	Individually administered	Raw score with range from 0 to 20	RA	Fall scores are also reported in study	18.6	3.2	0	20
98	Counting Bears Task	NA	Individually administered	Raw score with range from 0 to 40	RA	Fall scores are also reported in study	18.9	10.6	2	40
98	Naming Letters	NA	Individually administered	Raw score with range of 0 to 26	RA	Fall scores are also reported in study	15.3	9.6	0	26
98	PPVT-III	NA	Norm-referenced	Standardized with M of 100 and SD of 15	RA	Fall scores are also reported in study	87	19.6	32	129
98	Social Awareness Task	NA	Individually administered	Raw score with range from 0 to 6	RA	Fall scores are also reported in study	4.2	1.5	0	6
98	Story & Print Concepts	NA	Individually administered	Raw score with range from 0 to 14	RA	Fall scores are also reported in study	4.7	2.6	0	12
98	WJ-ACH III	Rhyming	Standardized	Raw score with range from 0 to 17	RA	Fall scores are also reported in study	3.8	3.8	0	15
98	WJ-ACH III	Applied Problems	Norm-referenced	Standardized with M of 100 and SD of 15	RA	Fall scores are also reported in study	94	14.3	46	127
99	Color Naming	NA	Individually administered	Raw scores with possible range of 0 to 20	RA	Mean, SD and range broken down by cohort in study	NR	NR	NR	NR
99	Counting Task	NA	Individually administered	Raw scores with possible range of 1 to 40	RA	Mean, SD and range broken down by cohort in study	NR	NR	NR	NR
99	Naming Letters	NA	Individually administered	Raw scores with possible range of 0 to 26	RA	Mean, SD and range broken down by cohort in study	NR	NR	NR	NR
99	PPVT-III	NA	Norm-referenced	Standardized score with M of 100 and SD of 15	RA	Mean, SD and range broken down by cohort in study	NR	NR	NR	NR
99	Social Awareness Task	NA	Individually administered	Raw scores with possible range of 0 to 6	RA	Mean, SD and range broken down by cohort in study	NR	NR	NR	NR
99	Story and Print Concepts	NA	Individually administered	Raw scores with possible range of 0 to 14	RA	Mean, SD and range broken down by cohort in study	NR	NR	NR	NR
99	WJ-III ACH	Rhyming	Individually administered	Raw scores with possible range of 0 to 17	RA	Mean, SD and range broken down by cohort in study	NR	NR	NR	NR
99	WJ-III ACH	Applied Problems	Norm-referenced	Standardized score with M of 100 and SD of 15	RA	Mean, SD and range broken down by cohort in study	NR	NR	NR	NR
100	Color Naming	NA	Individually administered	Raw scores with possible range of 0 to 20	RA	Fall scores are also reported in study	19.7	1.3	2	20
100	Counting Task	NA	Individually administered	Raw scores with possible range of 1 to 40	RA	Fall scores are also reported in study	34.1	9.2	4	40
100	Naming Letters	NA	Individually administered	Raw scores with possible range of 0 to 26	RA	Fall scores are also reported in study	24.8	4	2	26
100	PPVT-III	NA	Norm-referenced	Standardized score with M of 100 and SD of 15	RA	Fall scores are also reported in study	96.7	13.4	40	132
100	Social Awareness Task	NA	Individually administered	Raw scores with possible range of 0 to 6	RA	Fall scores are also reported in study	4.9	1.2	1	6
100	Story and Print Concepts	NA	Individually administered	Raw scores with possible range of 0 to 14	RA	Fall scores are also reported in study	9.2	2.3	1	14
100	WJ-III ACH	Rhyming	Individually administered	Raw scores with possible range of 0 to 17	RA	Fall scores are also reported in study	9.1	4.3	0	17
100	WJ-III ACH	Applied Problems	Norm-referenced	Standardized score with M of 100 and SD of 15	RA	Fall scores are also reported in study	100.6	11	69	131
106	WJ III or WM	Dictation	Norm Referenced Test	Raw scores used; Standardized scores available	RA	spring scores grade one used for means and analyses; fall scores pre-k, springscores pre-k, spring scores kindergarten also available	449.83 spring grade one	19.67 spring grade one	186 spring grade one	474 spring grade one
106	WJ III or WM	Applied Problems	Norm Referenced Test	Raw scores used; Standardized scores available	RA	spring scores grade one used for means and analyses; fall scores pre-k, springscores pre-k, spring scores kindergarten also available	461.42 spring grade one	16.66 spring grade one	332 spring grade one	499 spring grade one
111	ECLS B: Supplemental set of broader math skills items from the Early Childhood Longitudinal Study Birth and Kindergarten cohort (ECLS–B and ECLS K)	Math	Test	22 items; HLM used W Scores; Threshold used IRT	Trained Examiner	ECLS-B Math N= 2,749, Apha = 0.91; Statistics are weighted to represent all children who entered Head Start for the first time in fall 2009 and were still enrolled in spring 2010. ** alpha's calculated on sample including some younger children; spring scores used in the analyses and for means	3 year olds, Mean = 49.1 for N = 1469; 4 year olds, Mean = 66.0 for N = 923 ; there were also 120 children tested in Spanish but the tables are not clean data	3 year olds, SD = 20.1 for N = 1469; 4 year olds, SD = 23.7 for N = 923 ; there were also 120 children tested in Spanish but the tables are not clean data	3 year olds, Min = 7 for N = 1469; 4 year olds, Min = 10 for N = 923 ; there were also 120 children tested in Spanish but the tables are not clean data	3 year olds, Mean = 49.1 for N = 1469; 4 year olds, Mean = 66.0 for N = 923 ; there were also 120 children tested in Spanish but the tables are not clean data
111	Expressive One Word Picture Vocabulary Test (EOWPVT)	NA	Test	120 items; HLM used W Scores; Threshold used Raw Scores	Trained Examiner	EOWPVT N= 2,772, Apha = 0.80; receive one point for each correct identification of an object; Statistics are weighted to represent all children who entered Head Start for the first time in fall 2009 and were still enrolled in spring 2010. ** alpha's calculated on sample including some younger children; spring scores used in the analyses and for means	RAW - N= 1502, Mean = 31.4 (3 years, English); N= 931, Mean = 39.0 (4 years, English); Standard score = N = 1491, Mean = 85.2 (3 years, English); N = 931, Mean = 83.9 (4 years, English); there were also 120 children tested in Spanish but the tables are not clean data	RAW - N= 1502, SD = 10.8 (3 years, English); N= 931, SD = 11.5 (4 years, English); Standard Score - N= 1491, SD = 14.8 (3 years, English); N= 931, SD = 14.3 (4 years, English); there were also 120 children tested in Spanish but the tables are not clean data	RAW - N= 1502, MIN = 0.0 (3 years, English); N= 931, MIN = 1.0 (4 years, English); there were also 120 children tested in Spanish but the tables are not clean data	RAW -N= 1502, MAX = 74.0 (3 years, English); N= 931, MAX = 76.0 (4 years, English); there were also 120 children tested in Spanish but the tables are not clean data
111	PPVT 4	Receptive and expressive vocabulary	Norm Referenced Test	PPVT-4 180 items, TVIP 125 items; HLM used W Scores; Threshold used Standardized Scores Mean = 100, SD = 15	Trained Examiner	PPVT-4 N= 2,651, Apha = 0.95; TVIP N= 821, Apha = 0.94; Mean scores are only reported for those with valid scores in spring 2010 (for example, those who established a basal on the PPVT-4); Statistics are weighted to represent all children who entered Head Start for the first time in fall 2009 and were still enrolled in spring 2010. ** alpha's calculated on sample including some younger children; …	RAW - N= 1469, Mean = 49.1 (3 years, English); N= 923, Mean = 66.0 (4 years, English); Standard Score - N= 1469, Mean = 90.8 (3 years, English); N= 923, Mean =91.0 (4 years, English); there were also 120 children tested in Spanish but the tables are not clean data	RAW - N= 1469, SD = 20.1 (3 years, English); N= 923, SD = 23.7 (4 years, English); Standard Score - N= 1469, SD = 14.6 (3 years, English); N= 923, SD = 15.8 (4 years, English); there were also 120 children tested in Spanish but the tables are not clean data	RAW- N= 1469, MIN = 7.0 (3 years, English); N= 923, MIN = 10.0 (4 years, English); there were also 120 children tested in Spanish but the tables are not clean data	RAW N= 1469, MAX = 199 (3 years, English); N= 923, MAX = 136 (4 years, English); there were also 120 children tested in Spanish but the tables are not clean data
111	WJ III	Applied Problems	Norm Referenced Test	WJ 29 items, WM 20 items; HLM used W Scores; Threshold used Standardized Scores Mean = 100, SD = 15	Trained Examiner	WJ III: Applied Problems N= 2,518, Apha = 0.89; WM III: Applied Problems N= 235, Apha = 0.87; Statistics are weighted to represent all children who entered Head Start for the first time in fall 2009 and were still enrolled in spring 2010. ** alpha's calculated on sample including some younger children; spring scores used in the analyses and for means	RAW - N= 1500, Mean = 6.5 (3 years, English; there were also 120 children tested in Spanish but the tables are not clean data ); N= 931, Mean = 10.5 (4 years, English); Standard Score - N= 1364, Mean = 93.6 (3 years, English); N= 912, Mean = 91.2 (4 years, English)	RAW - N= 1500, SD = 4.1 (3 years, English); N= 931, SD = 4.7 (4 years, English); Standard Score - N= 1364, SD = 14.7 (3 years, English); N= 912, SD = 15.2(4 years, English); there were also 120 children tested in Spanish but the tables are not clean data	RAW - N= 1500, MIN = 0.0 (3 years, English); N= 931, MIN = 0.0 (4 years, English); there were also 120 children tested in Spanish but the tables are not clean data	RAW -N= 1500, MAX = 22.0 (3 years, English); N= 931, MAX = 25.0 (4 years, English); there were also 120 children tested in Spanish but the tables are not clean data
111	WJ III	Letter-Word Identification	Norm Referenced Test	WJ 44 items, WM 31 items; HLM used W Scores; Threshold used Standardized Scores Mean = 100, SD = 15	Trained Examiner	WJ III: Letter-Word Identification N= 2,514, Apha = 0.88; WM III: Letter-Word Identification N= 238, Apha = 0.85; Statistics are weighted to represent all children who entered Head Start for the first time in fall 2009 and were still enrolled in spring 2010. ** alpha's calculated on sample including some younger children; spring scores used in the analyses and for means	RAW - N= 1498, Mean = 5.4 (3 years, English); N= 929, Mean = 8.3 (4 years, English); Standard Score - N= 1451, Mean = 104.4 (3 years, English); N= 926, Mean = 99.3 (4 years, English); there were also 120 children tested in Spanish but the tables are not clean data	RAW - N= 1498, SD = 4.0 (3 years, English); N= 929, SD = 5.0 (4 years, English); Standard Score - N= 1451, SD = 19.1 (3 years, English); N= 926, SD = 14.4 (4 years, English); there were also 120 children tested in Spanish but the tables are not clean data	RAW - N= 1498, MIN = 0.0 (3 years, English); N= 929, MIN = 0.0 (4 years, English); there were also 120 children tested in Spanish but the tables are not clean data	RAW -N= 1498, MAX = 24.0 (3 years, English); N= 929, MAX = 39.0 (4 years, English); there were also 120 children tested in Spanish but the tables are not clean data
111	WJ III	Spelling	Norm Referenced Test	WJ 23 items, WM 26 items; HLM used W Scores; Threshold used Standardized Scores Mean = 100, SD = 15	Trained Examiner	WJ III: Spelling N= 2,517, Apha = 0.83; WM III: Spelling N= 241, Apha = 0.73; Statistics are weighted to represent all children who entered Head Start for the first time in fall 2009 and were still enrolled in spring 2010. ** alpha's calculated on sample including some younger children; spring scores used in the analyses and for means	RAW - N= 1499, Mean = 5.3 (3 years, English); N= ~931, Mean = 8.3 (4 years, English); Standard Score - N= 1460, Mean = 97.5 (3 years, English); N= 925, Mean = 97.4 (4 years, English); there were also 120 children tested in Spanish but the tables are not clean data	RAW - N= 1499, SD = 2.6 (3 years, English); N= ~931, SD = 3.0 (4 years, English); N= 1460, SD = 14.00 (3 years, English); N= 925, SD = 14.6 (4 years, English); there were also 120 children tested in Spanish but the tables are not clean data	RAW - N= 1499, MIN = 0.0 (3 years, English); N= ~931, MIN = 0.0 (4 years, English); there were also 120 children tested in Spanish but the tables are not clean data	RAW -N= 1499, MAX = 16.0 (3 years, English); N= ~931, MAX = 18.0 (4 years, English); there were also 120 children tested in Spanish but the tables are not clean data
112	Naming Letters			Range 1-26; NCEDL, 2000; name as many letters as possible, scores range 0-26	Indiviudally Administered	children are shown a set of mixed capital and lowercase letters and asked to identify as many letters as they could (NCEDL, 2000) - highest possible score is 26; Alpha .97; spring scores used for analyses and means, fall scores available	Mean = 6.31 for N = 224, Mean = 6.20 for N = 968, targeted and universal	SD = 3.52 for N = 224, SD = 3.65 for N = 968, targeted and universal	NR	NR
112	Naming Numbers			Range 1-10	Indiviudally Administered	Children are shown a sheet of numbers (1–10 printed in random order) and asked to identify as many numbers as they could; Alpha .95; spring scores used for analyses and means, fall scores available	Mean = 12.95 for N = 224, Mean = 11.71 for N = 968, targeted and universal	SD = 9.23 for N = 224, SD = 9.33 for N = 968, targeted and universal	NR	NR
112	Oral & Written Language Scale	Expressive Language		Standardized scores	Indiviudally Administered	Alpha .91; spring scores used for analyses and means, fall scores available	Mean = 89.53 for N = 223, Mean = 90.61 for N = 966, targeted and universal	SD = 11.13 for N = 223, SD = 12.24 for N = 966, targeted and universal	NR	NR
112	WJ III	Rhyming		Standardized scores	Indiviudally Administered	Alpha .85; spring scores used for analyses and means, fall scores available	Mean = 2.59 for N = 224, Mean = 2.76 for N = 967, targeted and universal	SD = 3.32 for N = 224, SD = 3.43 for N = 967, targeted and universal	NR	NR
112	WJ III	Applied Problems		Standardized scores	Indiviudally Administered	Alpha .94; spring scores used for analyses and means, fall scores available	Mean = 95.64 for N = 224, Mean = 96.11 for N = 966, targeted and universal	SD = 12.24 for N = 224, SD = 12.26 for N = 966, targeted and universal	NR	NR
112	Academic Rating Scale	Language/Literacy		5-point scale	Teacher	The items are rated on a 1–5 scale with 1 = Not Yet, 2 = Beginning, 3 = In Progress, 4 = Intermediate, and 5 = Proficient. Cronbach’s a = 0.89; spring scores used for analyses and means, fall scores available	Mean = 2.63 for N = 213, Mean = 92.22 for N = 2.88, targeted and universal	SD = 0.87 for N = 213, SD = 0.93 for N = 1038, targeted and universal	NR	NR
112	PPVT III or TVIP	Receptive Language		Standardized scores	Trained Examiner	Alpha .95; spring scores used for analyses and means, fall scores available	Mean = 91.01 for N = 224, Mean = 92.22 for N = 967, targeted and universal	SD = 13.47 for N = 224, SD = 13.32 for N = 967, targeted and universal	NR	NR
117	ECLS B: Supplemental set of broader math skills items from the Early Childhood Longitudinal Study Birth and Kindergarten cohort (ECLS–B and ECLS K)	Math	Test	22 items; HLM used W Scores; Threshold used IRT	Trained Examiner	ECLS-B Math N= 2,749, Apha = 0.91; Statistics are weighted to represent all children who entered Head Start for the first time in fall 2009 and were still enrolled in spring 2010; spring scores used in the analyses	3 year olds, Mean = 49.1 for N = 1469; 4 year olds, Mean = 66.0 for N = 923	3 year olds, SD = 20.1 for N = 1469; 4 year olds, SD = 23.7 for N = 923	3 year olds, Min = 7 for N = 1469; 4 year olds, Min = 10 for N = 923	3 year olds, Mean = 49.1 for N = 1469; 4 year olds, Mean = 66.0 for N = 923
117	PPVT III or TVIP	Receptive and expressive vocabulary	Norm Referenced Test	PPVT-4 180 items, TVIP 125 items; HLM used W Scores; Threshold used Standardized Scores Mean = 100, SD = 15	Trained Examiner	PPVT-4 N= 2,651, Apha = 0.95; TVIP N= 821, Apha = 0.94; Mean scores are only reported for those with valid scores in spring 2010 (for example, those who established a basal on the PPVT-4); Statistics are weighted to represent all children who entered Head Start for the first time in fall 2009 and were still enrolled in spring 2010.; spring scores used in the analyses	RAW - N= 1469, Mean = 49.1 (3 years, English); N= 923, Mean = 66.0 (4 years, English); Standard Score - N= 1469, Mean = 90.8 (3 years, English); N= 923, Mean =91.0 (4 years, English)	RAW - N= 1469, SD = 20.1 (3 years, English); N= 923, SD = 23.7 (4 years, English); Standard Score - N= 1469, SD = 14.6 (3 years, English); N= 923, SD = 15.8 (4 years, English)	RAW- N= 1469, MIN = 7.0 (3 years, English); N= 923, MIN = 10.0 (4 years, English)	RAW - N= 1469, MAX = 119.0 (3 years, English); N= 923, MAX = 136.0 (4 years, English)
117	WJ III or WM	Applied Problems	Norm Referenced Test	WJ 29 items, WM 20 items; HLM used W Scores; Threshold used Standardized Scores Mean = 100, SD = 15	Trained Examiner	WJ III: Applied Problems N= 2,518, Apha = 0.89; WM III: Applied Problems N= 235, Apha = 0.87; Statistics are weighted to represent all children who entered Head Start for the first time in fall 2009 and were still enrolled in spring 2010; spring scores used in the analyses	RAW - N= 1500, Mean = 6.5 (3 years, English); N= 931, Mean = 10.5 (4 years, English); Standard Score - N= 1364, Mean = 93.6 (3 years, English); N= 912, Mean = 91.2 (4 years, English)	RAW - N= 1500, SD = 4.1 (3 years, English); N= 931, SD = 4.7 (4 years, English); Standard Score - N= 1364, SD = 14.7 (3 years, English); N= 912, SD = 15.2(4 years, English)	RAW - N= 1500, MIN = 0.0 (3 years, English); N= 931, MIN = 0.0 (4 years, English)	RAW -N= 1500, MAX = 22.0 (3 years, English); N= 931, MAX = 25.0 (4 years, English)
117	WJ III or WM	Letter-Word Identification	Norm Referenced Test	WJ 44 items, WM 31 items; HLM used W Scores; Threshold used Standardized Scores Mean = 100, SD = 15	Trained Examiner	WJ III: Letter-Word Identification N= 2,514, Apha = 0.88; WM III: Letter-Word Identification N= 238, Apha = 0.85; Statistics are weighted to represent all children who entered Head Start for the first time in fall 2009 and were still enrolled in spring 2010; spring scores used in the analyses	RAW - N= 1498, Mean = 5.4 (3 years, English); N= 929, Mean = 8.3 (4 years, English); Standard Score - N= 1451, Mean = 104.4 (3 years, English); N= 926, Mean = 99.3 (4 years, English)	RAW - N= 1498, SD = 4.0 (3 years, English); N= 929, SD = 5.0 (4 years, English); Standard Score - N= 1451, SD = 19.1 (3 years, English); N= 926, SD = 14.4 (4 years, English)	RAW - N= 1498, MIN = 0.0 (3 years, English); N= 929, MIN = 0.0 (4 years, English)	RAW -N= 1498, MAX = 24.0 (3 years, English); N= 929, MAX = 39.0 (4 years, English)
117	WJ III or WM	Spelling	Norm Referenced Test	WJ 23 items, WM 26 items; HLM used W Scores; Threshold used Standardized Scores Mean = 100, SD = 15	Trained Examiner	WJ III: Spelling N= 2,517, Apha = 0.83; WM III: Spelling N= 241, Apha = 0.73; Statistics are weighted to represent all children who entered Head Start for the first time in fall 2009 and were still enrolled in spring 2010; spring scores used in the analyses	RAW - N= 1499, Mean = 5.3 (3 years, English); N= ~931, Mean = 8.3 (4 years, English); Standard Score - N= 1460, Mean = 97.5 (3 years, English); N= 925, Mean = 97.4 (4 years, English)	RAW - N= 1499, SD = 2.6 (3 years, English); N= ~931, SD = 3.0 (4 years, English); N= 1460, SD = 14.00 (3 years, English); N= 925, SD = 14.6 (4 years, English)	RAW - N= 1499, MIN = 0.0 (3 years, English); N= ~931, MIN = 0.0 (4 years, English)	RAW -N= 1499, MAX = 16.0 (3 years, English); N= ~931, MAX = 18.0 (4 years, English)
118	Counting	Counting Task		Range=0–40	RA	mean for spring scores child level N= 496, analyses at clasroom level	26.1	11.7	1	40
118	Letter knowledge	Naming Letters		Range=0–26	RA	mean for spring scores child level N= 509, analyses at clasroom level	19.8	8	0	26
118	WJ III	Letter-Word Identification	Norm Referenced Test	Standardized scores with M = 100 and SD = 15	RA	mean for spring scores child level N= 509, analyses at clasroom level	102.2	12.4	68	161
118	WJ III	Picture Vocabulary	Norm Referenced Test	Standardized scores with M = 100 and SD = 15	RA	mean for spring scores child level N= 506, analyses at clasroom level	99.7	11.7	48	138
118	WJ III	Sound Awareness	Norm Referenced Test	Standardized scores with M = 100 and SD = 15	RA	Phonological Awareness; mean for spring scores child level N= 493, analyses at clasroom level	101.3	18.8	53	142
118	WJ III	Word Attack	Norm Referenced Test	W score, Range≈360–545. W scores (equal interval scale scores which are specific to this measure) were used because a substantial number of children did not meet the threshold for calculating a standard score.	RA	Phonemic Awareness; mean for spring scores child level N= 507, analyses at clasroom level	401.6	26.7	364	520
118	WJ III	Applied Problems	Norm Referenced Test	Standardized scores with M = 100 and SD = 15	RA	mean for spring scores child level N= 498, analyses at clasroom level	103.6	12.2	53	143
119	K ABC (German Version)	Arithmetic	Norm Referenced Test	Children score one point for each item answered correctly - used raw scores (unstandardized)	Trained Examiner	scores collected over 3 time points approx. 1 year apart - used scores for TIME 3 so they would be post the ECERS assessment; note that the outcome variable was the aggregated score of the 3 time points	15.08	3.74	2	27
119	K ABC (German Version)	Arithmetic	Norm Referenced Test	Children score one point for each item answered correctly - used raw scores	Trained Examiner	Low Quality ECERS/Low Preschool experience at study entry (Low/high - median split): K-ABC is raw score at T1; ECERS-E (combined score for literacy and numeracy) - sample divided into three groups representing low-, medium-, and high-quality preschool settings. The low-quality and high-quality groups covered the two extreme quartiles of the sample (representing highest and lowest quality)	4.3	NR	NR	NR
119	K ABC (German Version)	Arithmetic	Norm Referenced Test	Children score one point for each item answered correctly - used raw scores	Trained Examiner	Medium Quality ECERS/Low Preschool experience at study entry (Low/high - median split): K-ABC is raw score at T1; ECERS-E (combined score for literacy and numeracy) - sample divided into three groups representing low-, medium-, and high-quality preschool settings. The low-quality and high-quality groups covered the two extreme quartiles of the sample (representing highest and lowest quality)	4.4	NR	NR	NR
119	K ABC (German Version)	Arithmetic	Norm Referenced Test	Children score one point for each item answered correctly - used raw scores	Trained Examiner	High Quality ECERS/Low Preschool experience at study entry (Low/high - median split): K-ABC is raw score at T1; ECERS-E (combined score for literacy and numeracy) - sample divided into three groups representing low-, medium-, and high-quality preschool settings. The low-quality and high-quality groups covered the two extreme quartiles of the sample (representing highest and lowest quality)	5.3	NR	NR	NR
119	K ABC (German Version)	Arithmetic	Norm Referenced Test	Children score one point for each item answered correctly - used raw scores	Trained Examiner	Low Quality ECERS/High Preschool experience at study entry (Low/high - median split): K-ABC is raw score at T1; ECERS-E (combined score for literacy and numeracy) - sample divided into three groups representing low-, medium-, and high-quality preschool settings. The low-quality and high-quality groups covered the two extreme quartiles of the sample (representing highest and lowest quality)	4.4	NR	NR	NR
119	K ABC (German Version)	Arithmetic	Norm Referenced Test	Children score one point for each item answered correctly - used raw scores	Trained Examiner	Medium Quality ECERS/High Preschool experience at study entry (Low/high - median split): K-ABC is raw score at T1; ECERS-E (combined score for literacy and numeracy) - sample divided into three groups representing low-, medium-, and high-quality preschool settings. The low-quality and high-quality groups covered the two extreme quartiles of the sample (representing highest and lowest quality)	5.2	NR	NR	NR
119	K ABC (German Version)	Arithmetic	Norm Referenced Test	Children score one point for each item answered correctly - used raw scores	Trained Examiner	High Quality ECERS/High Preschool experience at study entry (Low/high - median split): K-ABC is raw score at T1; ECERS-E (combined score for literacy and numeracy) - sample divided into three groups representing low-, medium-, and high-quality preschool settings. The low-quality and high-quality groups covered the two extreme quartiles of the sample (representing highest and lowest quality)	6.3	NR	NR	NR
119	K ABC (German Version)	Arithmetic	Norm Referenced Test	Children score one point for each item answered correctly - used raw scores	Trained Examiner	Low Quality ECERS/Low HLE Group: K-ABC is raw score at T1; ECERS-E (combined score for literacy and numeracy) - sample divided into three groups representing low-, medium-, and high-quality preschool settings. The low-quality and high-quality groups covered the two extreme quartiles of the sample (representing highest and lowest quality); HLE is combination of literacy and numeracy	3.4	NR	NR	NR
119	K ABC (German Version)	Arithmetic	Norm Referenced Test	Children score one point for each item answered correctly - used raw scores	Trained Examiner	Medium Quality ECERS/Low HLE Group: : K-ABC is T1 raw score; ECERS-E (combined score for literacy and numeracy) - sample divided into three groups representing low-, medium-, and high-quality preschool settings. The low-quality and high-quality groups covered the two extreme quartiles of the sample (representing highest and lowest quality);HLE is combination of literacy and numeracy	3.9	NR	NR	NR
119	K ABC (German Version)	Arithmetic	Norm Referenced Test	Children score one point for each item answered correctly - used raw scores	Trained Examiner	High Quality ECERS/Low HLE Group: : K-ABC is T1 raw score; ECERS-E (combined score for literacy and numeracy) - sample divided into three groups representing low-, medium-, and high-quality preschool settings. The low-quality and high-quality groups covered the two extreme quartiles of the sample (representing highest and lowest quality)HLE is combination of literacy and numeracy	4.4	NR	NR	NR
119	K ABC (German Version)	Arithmetic	Norm Referenced Test	Children score one point for each item answered correctly - used raw scores	Trained Examiner	Low Quality ECERS/Medium HLE Group: K-ABC is T1 raw score; ECERS-E (combined score for literacy and numeracy) - sample divided into three groups representing low-, medium-, and high-quality preschool settings. The low-quality and high-quality groups covered the two extreme quartiles of the sample (representing highest and lowest quality); HLE is combination of literacy and numeracy	5.2	NR	NR	NR
119	K ABC (German Version)	Arithmetic	Norm Referenced Test	Children score one point for each item answered correctly - used raw scores	Trained Examiner	Medium Quality ECERS/Medium HLE Group: : K-ABCis T1 raw score; ECERS-E (combined score for literacy and numeracy) - sample divided into three groups representing low-, medium-, and high-quality preschool settings. The low-quality and high-quality groups covered the two extreme quartiles of the sample (representing highest and lowest quality);HLE is combination of literacy and numeracy	4.9	NR	NR	NR
119	K ABC (German Version)	Arithmetic	Norm Referenced Test	Children score one point for each item answered correctly - used raw scores	Trained Examiner	High Quality ECERS/Medium HLE Group: : K-ABC is T1 raw score; ECERS-E (combined score for literacy and numeracy) - sample divided into three groups representing low-, medium-, and high-quality preschool settings. The low-quality and high-quality groups covered the two extreme quartiles of the sample (representing highest and lowest quality)HLE is combination of literacy and numeracy	4.8	NR	NR	NR
119	K ABC (German Version)	Arithmetic	Norm Referenced Test	Children score one point for each item answered correctly - used raw scores	Trained Examiner	Low Quality ECERS/High HLE Group: K-ABC is T1 raw score; ECERS-E (combined score for literacy and numeracy) - sample divided into three groups representing low-, medium-, and high-quality preschool settings. The low-quality and high-quality groups covered the two extreme quartiles of the sample (representing highest and lowest quality); HLE is combination of literacy and numeracy	5.7	NR	NR	NR
119	K ABC (German Version)	Arithmetic	Norm Referenced Test	Children score one point for each item answered correctly - used raw scores	Trained Examiner	Medium Quality ECERS/High HLE Group: : K-ABC is T1 raw score; ECERS-E (combined score for literacy and numeracy) - sample divided into three groups representing low-, medium-, and high-quality preschool settings. The low-quality and high-quality groups covered the two extreme quartiles of the sample (representing highest and lowest quality);HLE is combination of literacy and numeracy	6.1	NR	NR	NR
119	K ABC (German Version)	Arithmetic	Norm Referenced Test	Children score one point for each item answered correctly - used raw scores	Trained Examiner	High Quality ECERS/High HLE Group: : K-ABC is T1 raw score; ECERS-E (combined score for literacy and numeracy) - sample divided into three groups representing low-, medium-, and high-quality preschool settings. The low-quality and high-quality groups covered the two extreme quartiles of the sample (representing highest and lowest quality);HLE is combination of literacy and numeracy	6	NR	NR	NR
119	K ABC (German Version)	Arithmetic	Norm Referenced Test	Children score one point for each item answered correctly - used raw scores	Trained Examiner	Low Quality ECERS/Low HLE Group: K-ABC is T3; ECERS-E (combined score for literacy and numeracy) - sample divided into three groups representing low-, medium-, and high-quality preschool settings. The low-quality and high-quality groups covered the two extreme quartiles of the sample (representing highest and lowest quality); HLE is combination of literacy and numeracy	14.7	NR	NR	NR
119	K ABC (German Version)	Arithmetic	Norm Referenced Test	Children score one point for each item answered correctly - used raw scores	Trained Examiner	Medium Quality ECERS/Low HLE Group: : K-ABC is T3; ECERS-E (combined score for literacy and numeracy) - sample divided into three groups representing low-, medium-, and high-quality preschool settings. The low-quality and high-quality groups covered the two extreme quartiles of the sample (representing highest and lowest quality);HLE is combination of literacy and numeracy	13.7	NR	NR	NR
119	K ABC (German Version)	Arithmetic	Norm Referenced Test	Children score one point for each item answered correctly - used raw scores	Trained Examiner	High Quality ECERS/Low HLE Group: : K-ABC is T3; ECERS-E (combined score for literacy and numeracy) - sample divided into three groups representing low-, medium-, and high-quality preschool settings. The low-quality and high-quality groups covered the two extreme quartiles of the sample (representing highest and lowest quality)HLE is combination of literacy and numeracy	14	NR	NR	NR
119	K ABC (German Version)	Arithmetic	Norm Referenced Test	Children score one point for each item answered correctly - used raw scores	Trained Examiner	Low Quality ECERS/Medium HLE Group: K-ABC is T3; ECERS-E (combined score for literacy and numeracy) - sample divided into three groups representing low-, medium-, and high-quality preschool settings. The low-quality and high-quality groups covered the two extreme quartiles of the sample (representing highest and lowest quality); HLE is combination of literacy and numeracy	14.8	NR	NR	NR
119	K ABC (German Version)	Arithmetic	Norm Referenced Test	Children score one point for each item answered correctly - used raw scores	Trained Examiner	Medium Quality ECERS/Medium HLE Group: : K-ABC is T3; ECERS-E (combined score for literacy and numeracy) - sample divided into three groups representing low-, medium-, and high-quality preschool settings. The low-quality and high-quality groups covered the two extreme quartiles of the sample (representing highest and lowest quality);HLE is combination of literacy and numeracy	14.9	NR	NR	NR
119	K ABC (German Version)	Arithmetic	Norm Referenced Test	Children score one point for each item answered correctly - used raw scores	Trained Examiner	High Quality ECERS/]Medium HLE Group: : K-ABC is T3; ECERS-E (combined score for literacy and numeracy) - sample divided into three groups representing low-, medium-, and high-quality preschool settings. The low-quality and high-quality groups covered the two extreme quartiles of the sample (representing highest and lowest quality)HLE is combination of literacy and numeracy	15.3	NR	NR	NR
119	K ABC (German Version)	Arithmetic	Norm Referenced Test	Children score one point for each item answered correctly - used raw scores	Trained Examiner	Low Quality ECERS/High HLE Group: K-ABC is T3; ECERS-E (combined score for literacy and numeracy) - sample divided into three groups representing low-, medium-, and high-quality preschool settings. The low-quality and high-quality groups covered the two extreme quartiles of the sample (representing highest and lowest quality); HLE is combination of literacy and numeracy	15.3	NR	NR	NR
119	K ABC (German Version)	Arithmetic	Norm Referenced Test	Children score one point for each item answered correctly - used raw scores	Trained Examiner	Medium Quality ECERS/High HLE Group: : K-ABC is T3; ECERS-E (combined score for literacy and numeracy) - sample divided into three groups representing low-, medium-, and high-quality preschool settings. The low-quality and high-quality groups covered the two extreme quartiles of the sample (representing highest and lowest quality);HLE is combination of literacy and numeracy	16.4	NR	NR	NR
119	K ABC (German Version)	Arithmetic	Norm Referenced Test	Children score one point for each item answered correctly - used raw scores	Trained Examiner	High Quality ECERS/High HLE Group: : K-ABC is T3; ECERS-E (combined score for literacy and numeracy) - sample divided into three groups representing low-, medium-, and high-quality preschool settings. The low-quality and high-quality groups covered the two extreme quartiles of the sample (representing highest and lowest quality)HLE is combination of literacy and numeracy	16.4	NR	NR	NR
120	PPVT III		NR	NR	NR	NR	NR	NR	NR	NR
120	Test of Early Reading Ability III	Alphabet and Conventions	NR	NR	NR	NR	NR	NR	NR	NR
120	WJ III	Letter-Word ID	NR	NR	NR	NR	NR	NR	NR	NR
122	PPVT-R		RA				Mean = 93.59 for N = 757	SD = 18.48 for N= 757	MIN = 40 for N= 757	MAX = 144 for N= 757
128	ECLS B: Supplemental set of broader math skills items from the Early Childhood Longitudinal Study Birth and Kindergarten cohort (ECLS–B and ECLS K)	Math	Test	22 items; The language, literacy, and mathematics outcomes were measured using equal-interval W-scores to facilitate interpretation of variation across scores. Then, all outcomes were z-scored so that the coefficients may be interpreted as the change in the child outcome in standard deviation units for each 1 point increase in the respective variable.	Trained Examiner	ECLS-B Math N= 2,672, Apha = 0.87; Statistics are weighted to represent all children who entered Head Start for the first time in fall 2006 and were still enrolled in spring 2007.	RAW - N= 1695, Mean = 9.76 (3 years, English & Spanish??); N= 959, Mean = 13.35 (4 years, English & Spanish??); IRT SCORE - N= 1695, Mean = 8.30 (3 years, English & Spanish??); N= 949, Mean = 11.30 (4 years, English & Spanish??)	RAW - N= 1695, SD = 5.06 (3 years, English & Spanish??); N= 959, SD = 5.20 (4 years, English & Spanish??); IRT SCORE - N= 1695, SD = 2.80 (3 years, English & Spanish??); N= 949, SD = 3.00 (4 years, English & Spanish??)	RAW - N= 1695, MIN = 0 (3 years, English & Spanish??); N= 959, MIN = 0 (4 years, English & Spanish??); IRT SCORE - N= 2672, MIN = 3.20 (3&4 years, English & Spanish??)	RAW - N= 1695, MAX = 20 (3 years, English & Spanish??); N= 959, MAX = 20 (4 years, English & Spanish??); IRT SCORE - N= 2672, MAX = 21.20 (3&4 years, English & Spanish??)
128	PPVT III or TVIP	Receptive and expressive vocabulary	Norm Referenced Test	PPVT-4 168 items, TVIP 74 items; W Scores & Standardized Scores Mean = 100, SD = 15; The language, literacy, and mathematics outcomes were measured using equal-interval W-scores to facilitate interpretation of variation across scores. Then, all outcomes were z-scored so that the coefficients may be interpreted as the change in the child outcome in standard deviation units for each 1 point increas…	Trained Examiner	PPVT-4 N= 2,754, Apha = 0.95; TVIP N= 626, Apha = 0.94; Statistics are weighted to represent all children who entered Head Start for the first time in fall 2006 and were still enrolled in spring 2007.	RAW - N= 1677, Mean = 44.48 (3 years, English); N= 953, Mean = 61.72 (4 years, English); STANDARD SCORE - N= 1677, Mean = 85.30 (3 years, English); N= 953, Mean =85.90 (4 years, English); RAW - N= 124, Mean = 9.74 (3 years, Spanish); N= 35, Mean = 15.05 (4 years, Spanish); STANDARD SCORE - N= 82, Mean = 62.12 (3 years, Spanish); N= 24, Mean =50.96 (4 years, Spanish)	RAW - N= 1677, SD = 19.25 (3 years, English); N= 953, SD = 22.60 (4 years, English); STANDARD SCORE - N= 1677, SD = 14.20 (3 years, English); N= 953, SD =14.90 (4 years, English); RAW - N= 124, SD = 8.40 (3 years, Spanish); N= 35, SD = 7.81 (4 years, Spanish); STANDARD SCORE - N= 82, SD = 9.05 (3 years, Spanish); N= 24, SD =10.14 (4 years, Spanish)	RAW - N= 1677, MIN = 6 (3 years, English); N= 953, MIN = 10 (4 years, English); STANDARD SCORE - N= 2648, MIN = 41 (3&4 years, English); RAW - N= 124, MIN = 0 (3 years, Spanish); N= 35, MIN = 1 (4 years, Spanish); STANDARD SCORE - N= 106, MIN = 33 (3&4 years, Spanish)	RAW - N= 1677, MAX = 125 (3 years, English); N= 953, MAX = 131 (4 years, English); STANDARD SCORE - N= 2648, MAX = 150 (3&4 years, English); RAW - N= 124, MAX = 50 (3 years, Spanish); N= 35, MAX = 41 (4 years, Spanish); STANDARD SCORE - N= 106, MAX = 85 (3&4 years, Spanish)
128	WJ III or WM III	Applied Problems	Norm Referenced Test	WJ 33 items, WM 32 items; W Scores & Standardized Scores Mean = 100, SD = 15; The language, literacy, and mathematics outcomes were measured using equal-interval W-scores to facilitate interpretation of variation across scores. Then, all outcomes were z-scored so that the coefficients may be interpreted as the change in the child outcome in standard deviation units for each 1 point increase in th…	Trained Examiner	WJ III: Applied Problems N= 2,677, Apha = 0.87; WM III: Applied Problems N= 162, Apha = 0.88; Statistics are weighted to represent all children who entered Head Start for the first time in fall 2006 and were still enrolled in spring 2007.	RAW - N= 1700, Mean = 6.45 (3 years, English); N= 959, Mean = 9.99 (4 years, English); STANDARD SCORE - N= 1528, Mean = 91.60 (3 years, English); N= 937, Mean =87.90 (4 years, English); RAW - N= 127, Mean = 3.69 (3 years, Spanish); N= 35, Mean = 5.12 (4 years, Spanish); STANDARD SCORE - N= 127, Mean = 334.96 (3 years, Spanish); N= 35, Mean =348.85 (4 years, Spanish)	RAW - N= 1700, SD = 4.23 (3 years, English); N= 959, SD = 4.26 (4 years, English); STANDARD SCORE - N= 1528, SD = 15.10 (3 years, English); N= 937, SD =13.40 (4 years, English); RAW - N= 127, SD = 3.31 (3 years, Spanish); N= 35, SD = 4.83 (4 years, Spanish); STANDARD SCORE - N= 127, SD = 24.45 (3 years, Spanish); N= 35, SD =30.34 (4 years, Spanish)	RAW - N= 1700, MIN = 0 (3 years, English); N= 959, MIN = 0 (4 years, English); STANDARD SCORE - N= 2483, MIN = 38 (3&4 years, English); RAW - N= 127, MIN = 0 (3 years, Spanish); N= 35, MIN = 0 (4 years, Spanish); STANDARD SCORE - N= 129, MIN = 41 (3&4 years, Spanish)	RAW - N= 1700, MAX = 23 (3 years, English); N= 959, MAX = 24 (4 years, English); STANDARD SCORE - N= 2483, MAX = 154 (3&4 years, English); RAW - N= 127, MAX = 16 (3 years, Spanish); N= 35, MAX = 23 (4 years, Spanish); STANDARD SCORE - N= 129, MAX = 124 (3&4 years, Spanish)
128	WJ III or WM III	Letter-Word Identification	Norm Referenced Test	WJ 34 items, WM 14 items; W Scores & Standardized Scores Mean = 100, SD = 15; The language, literacy, and mathematics outcomes were measured using equal-interval W-scores to facilitate interpretation of variation across scores. Then, all outcomes were z-scored so that the coefficients may be interpreted as the change in the child outcome in standard deviation units for each 1 point increase in th…	Trained Examiner	WJ III: Letter-Word Identification N= 2675, Apha = 0.86; WM III: Letter-Word Identification N= 162, Apha = 0.82; Statistics are weighted to represent all children who entered Head Start for the first time in fall 2006 and were still enrolled in spring 2007.	RAW - N= 1698, Mean = 4.96 (3 years, English); N= 959, Mean = 7.41 (4 years, English); STANDARD SCORE - N= 1633, Mean = 100.10 (3 years, English); N= 949, Mean =96.10 (4 years, English); RAW - N= 127, Mean = 1.78 (3 years, Spanish); N= 35, Mean = 2.95 (4 years, Spanish); STANDARD SCORE - N= 94, Mean = 85.13 (3 years, Spanish); N= 32, Mean =79.91 (4 years, Spanish)	RAW - N= 1698, SD = 3.83 (3 years, English); N= 959, SD = 4.49 (4 years, English); STANDARD SCORE - N= 1633, SD = 18.40 (3 years, English); N= 949, SD = 14.00 (4 years, English); RAW - N= 127, SD = 1.65 (3 years, Spanish); N= 35, SD = 2.76 (4 years, Spanish); STANDARD SCORE - N= 94, SD = 13.05 (3 years, Spanish); N= 32, SD =11.51 (4 years, Spanish)	RAW - N= 1698, MIN = 0 (3 years, English); N= 959, MIN = 0 (4 years, English); STANDARD SCORE - N= 2600, MIN = 62 (3&4 years, English); RAW - N= 127, MIN = 0 (3 years, Spanish); N= 35, MIN = 0 (4 years, Spanish); STANDARD SCORE - N= 126, MIN = 64 (3&4 years, Spanish)	RAW - N= 1698, MAX = 24 (3 years, English); N= 959, MAX = 29 (4 years, English); STANDARD SCORE - N= 2600, MAX = 165 (3&4 years, English); RAW - N= 127, MAX = 9 (3 years, Spanish); N= 35, MAX = 11 (4 years, Spanish); STANDARD SCORE - N= 126, MAX = 116 (3&4 years, Spanish)
130	British Ability Scales (Elliott, 1984)	Verbal Fluency	Test		Trainied RA		NR	NR	NR	NR
130	British Ability Scales (Elliott, 1984)	Word Reading	Test		Trainied RA		NR	NR	NR	NR
139	CLAFL (Cross-Linguistic Assessment of Foundation Level)	Letter identification	NR	Raw scores	Trained psychologists	NA	5.91	6.61	0	21
139	Concepts about print(CAP)	NA	NR	Raw scores	Trained psychologists	Clay, M. (2000). Follow me, moon. Porthsmouth, NH: Heinemann.; assess directional movement, difference between covers and pages of a book, difference between print and pictures, one-to-one matching of spoken to written words	7	3.26	0	17
139	Counting Task (Rote counting)	NA	NR	Raw scores(highest number child could count to)	Trained psychologists	In this task, each child was asked to count aloud as far as possible. The highest number counted by the child corresponded to the child’s score.	34.91	22.84	0	111
139	Identifying Numbers (Number identification)	NA	NR	percentage correct	Trained psychologists	A set of 20 cards with numerals with one digit (6 cards), two digits (13 cards), and three digits (the number 100) was presented to the child, who was asked to identify the number. The child’s score was calculated as the percentage of numbers correctly identified (α.93).	33	24.3	0	100
139	Phonological Awareness Test (PAT)	NA	NR	Raw scores	Trained psychologists	Sucena and Castro 2005); assess phonological awarenss of syllables and phonemes	3.04	1.59	0	7.25
139	PPVT-R	NA	Norm-referenced	Raw scores	Trained psychologists	Portuguese translation of the Spanish version was used	41.69	13.88	5	86
139	Wechsler Preschool Primary Scale of Intelligence-Revised (WPPSI-R)	Arithmetic	Norm-referenced	Standardized scores	Trained psychologists	NA (Portuguese version of test was used)	7.69	2.84	1	15
140	PPVT	NA	Norm-referenced	Raw scores	NR	NR	93.25/92.26	15/15.45	40/40	134/132
140	WJ Applied Problems	Applied Problems	Norm-referenced	Raw scores	NR	NR	96.21/95.27	13.5/14.71	42/16	137/147
140	WJ Letter Word	Letter Word ID	Norm-referenced	Raw scores	NR	NR	103.31/102.47	13.87/13.95	51/51	172/158
147	Math composite	NA	IRT-based	Standardized scores	NA	items drawn from TEMA, ECLS-K and other sources	-0.35	0.78	-2.83	2.38
147	Reading composite	NA	IRT-based	Standardized scores	NA	items drawn from PLAS, PPVT, emergent literacy	-0.38	0.75	-2.38	2.6
153	PPVT III	NA	Norm-referenced	total	Trained data collectors	*taken at follow up	96.67	14.21	43	131
153	Woodcock-Johnson ACH	Letter Word ID	Norm-referenced	total	Trained data collectors	*taken at follow up	103.77	15.81	67	185
153	Woodcock-Johnson ACH	Passage Comprehension	Norm-referenced	total	Trained data collectors	*taken at follow up	109.9	13.32	59	153
153	Woodcock-Johnson ACH	Applied Problems	Norm-referenced	total	Trained data collectors	*taken at follow up	98.73	13.13	55	133
154	Concepts about print task	no	portugese adaptation	Total score	Portugese Version, Clay, 2000/20; RAs with Psychology degree	measure children's knowledge about characteristics of written language, 23 dichotomous items; alpha=.85	7.44	4.3	1	22
154	Griffiths Mental Development Scale	Language (hearing and speech)	portugese adaptation	Total score	RAs with Psychology degree	measure of receptive and expressive language	93.04	12.62	63.8	131.4
154	Vineland Adaptive Behaviour Scales	Communication	portugese adaptation	Total score	RAs with Psychology degree (teachers)	10 items rated on a 3-point scale; alpha- .83	15.32	4.21	1	25
155	OWLS	Oral Expression Scale	norm-referenced	Total score	data collectors		nr	nr	nr	nr
155	PPVT	no	norm-referenced	Total score	data collectors		nr	nr	nr	nr
155	WJ Applied Problems	no	norm-referenced	Total score	data collectors		nr	nr	nr	nr
156	Early Childhood Longitudinal Study-Birth Cohort - Math	no	ECLS-B specific test (number sense, measurement, geometry, spatial sense etc)	standardized theta scores	data collectors	two-stage assessment, first: all children, all q's, second: specified based on performance in first round	51.2	9.74	nr	nr
156	Early Childhood Longitudinal Study-Birth Cohort - Rating Literacy	no	ECLS-B specific test based on PPVT and other measures of emergent literacy	standardized theta scores	data collectors	two-stage assessment, first: all children, all q's, second: specified based on performance in first round	51.11	9.95	nr	nr
156	Pre-LAS 2000 (subset of items re Language)	no	retell a story	scoring of audio records	data collectors		51.39	9.33	nr	nr
162	Identifying Letters (Letter knowledge)	letter knowledge		number of correct letters (0 to 26); Bryant, Barbarin, & Aytch, 2001; name as many letters as possible, scores range 0-26	assessors	Bryant, Barbarin, & Aytch, 2001; name as many letters as possible, scores range 0-26	14.4	9.34	NR	NR
162	OWLS	Oral Expression Scale	norm-referenced	standardized scores (M=100, SD=15)	assessors	expressive language, alpha-0.86	93.21	13.45	NR	NR
162	PPVT-III	na	norm-referenced	standardized scores (M=100, SD=15)	assessors		95.52	14.7	NR	NR
162	WJ Applied Problems	Applied Problems	norm-referenced	standardized scores (M=100, SD=15)	assessors		98.88	13.37	NR	NR
162	WJ Rhyming	Rhyming	norm-referenced	raw scores ranging 0 to 17	assessors		3.36	3.82	NR	NR
163	BDS (backward digit span)	na	repeat the number line	total scores (1 to 5)	assessors	Gathercole & Pickering, 2000	1.44	0.72	1	4
163	FDS (forward digit span)	na	repeat the number line	total scores (1 to 6)	assessors	Gathercole & Pickering, 2000	4.51	1.25	1	6
163	PPVT-3	na	norm-referenced	standardized scores			94.45	17.89	11	139
102a	PPVT-R	NR	Norm Referenced Test	Standardized scores with M = 100 and SD = 15	individually administered	NR	83.6	17.1	NR	NR
102a	PPVT-R	Receptive Language	Norm Referenced Test	Standardized scores with M = 100 and SD = 15	individually administered	NR	NR	NR	NR	NR
102a	WJ	Letter Word ID	Norm Referenced Test	Standardized scores with M = 100 and SD = 15	individually administered	NR	94.7	10.9	NR	NR
102a	WJ	Applied Problems	Norm Referenced Test	Standardized scores with M = 100 and SD = 15	individually administered	NR	96.6	12.8	NR	NR
102b	PPVT-R	NR	Norm Referenced Test	Standardized scores with M = 100 and SD = 15	individually administered	NR	92	13.4	NR	NR
102b	PPVT-R	Expressive and Receptive Language	Norm Referenced Test	Standardized scores with M = 100 and SD = 15	individually administered	NR	NR	NR	NR	NR
102b	WJ III	Letter Word ID	Norm Referenced Test	Standardized scores with M = 100 and SD = 15	individually administered	NR	99.5	13	NR	NR
102b	WJ III	Applied Problems	Norm Referenced Test	Standardized scores with M = 100 and SD = 15	individually administered	NR	96	12.2	NR	NR
102c	PPVT-R	NR	Norm Referenced Test	Standardized scores with M = 100 and SD = 15	individually administered	NR	84.1	15.1	NR	NR
102c	PPVT-R	Receptive Language	Norm Referenced Test	Standardized scores with M = 100 and SD = 15	individually administered	NR	NR	NR	NR	NR
102c	WJ	Letter Word ID	Norm Referenced Test	Standardized scores with M = 100 and SD = 15	individually administered	NR	90.2	10.1	NR	NR
102c	WJ	Applied Problems	Norm Referenced Test	Standardized scores with M = 100 and SD = 15	individually administered	NR	84.9	17.7	NR	NR
102d	PPVT-R	NR	Norm Referenced Test	Standardized scores with M = 100 and SD = 15	individually administered	NR	84.6	16.7	NR	NR
102d	PPVT-R	Receptive Language	Norm Referenced Test	Standardized scores with M = 100 and SD = 15	individually administered	NR
102d	WJ	Letter Word ID	Norm Referenced Test	Standardized scores with M = 100 and SD = 15	individually administered	NR	92.5	10.3	NR	NR
102d	WJ	Applied Problems	Norm Referenced Test	Standardized scores with M = 100 and SD = 15	individually administered	NR	86.6	17.5	NR	NR
103a	ECLS B Literacy (Composite ofPPVT & other measures)	NR	NR	NR	NR	At 48 months Alpha = .91	N= 5000, Mean = 8.73	N= 5000, SD = 1.95	NR	NR
103a	ECLS B Math (Math ECLS K developed measures)	NR	NR	NR	NR	developed by Educational Testing Service. These measures draw on items from major achievement and language tests including the Woodcock-Johnson; At 48 months Alpha = .89	N= 4900, Mean = 23.48	N= 4900, SD = 7.05	NR	NR
103b	PPVT III	NR	Norm Referenced Test	NR	NR	At baseline and spring pre-K Alpha = .92-.98	N= 2298, Mean = 52.25	N= 2298, SD = 18.20	NR	NR
103b	WJ III	Applied Problems	Norm Referenced Test	NR	NR	At baseline and spring pre-K Alpha = .92-.94	N= 2273, Mean = 99.11	N= 2273, SD = 12.85	NR	NR
103c	PPVT III	NR	Norm Referenced Test	NR	NR	At 63 months Alpha = .92-.98	N= 410, Mean = 90.21	N= 410, SD = 14.80	NR	NR
103c	WJ III	Applied Problems	Norm Referenced Test	NR	NR	At 63 months Alpha = .92-.94	N= 417, Mean = 88.94	N= 417, SD = 17.99	NR	NR
129a	ECLS B Literacy			Raw	NR	compositve of PPVT & other measures; new instrument based on item response theory analyses of items from language tests such the PPVT and literacy tests such as the Woodcock– Johnson; Alpha .91	Mean = 8.85 for N = 1300	SD = 1.92 for N = 1300	NR	NR
129a	ECLS B Math	Math		Raw	NR	math ECLS-K developed, research team created a new math achievement test based on item response theory analyses of items from major math achievement tests including the WJ; Alpha .89	Mean = 24.29 for N = 1250	SD = 7.00 for N = 1250	NR	NR
129b	PPVT III		Norm Referenced Test	Standardized	NR	Alpha .92-.98	Mean = 96.30 for N = 2435	SD = 14.31 for N = 2435	NR	NR
129b	WJ III	Applied Problems	Norm Referenced Test	Standardized	NR	Alpha .92-.94	Mean = 99.11 for N = 2273	SD = 12.85 for N = 2273	NR	NR
129c	PPVT III		Norm Referenced Test	Standardized	NR	Alpha .92-.98	Mean = 92.44 for N = 956	SD = 15.29 for N = 956	NR	NR
129c	WJ III	Applied Problems	Norm Referenced Test	Standardized	NR	Alpha .92-.94	Mean = 89.07 for N = 1010	SD = 20.09 for N = 1010	NR	NR

## Sheet: Description_of_Measures_SE
Study_ID	Name_SE_Measure	SE_Subscale	SE_Type	SE_Mscale	SE_Informant	SE_Specify	SE_Mean	SE_SD	SE_Min	SE_Max
9	Social Competence (Primary 1,2)	NA	Ratings from report card	Combined teacher ratings on report cards from Primary levels 1&2	Teacher	Used principal components analysis to yield this facotr; items loaded highly described a well-adjusted, popular, co-operative child; items combined across semesters	NR	NR	NR	NR
9	Social Competence (Primary 3,4)	NA	Ratings from report card	Combined teacher ratings on report cards from Primary levels 3&4	Teacher	Used principal components analysis to yield this facotr; items loaded highly described a well-adjusted, popular, co-operative child; items combined across semesters	NR	NR	NR	NR
11	Classroom Behavior Inventory-Preschool Form	Sociability	Likert-type Questionnaire	30 items rated on a 5 pt scale	Teacher	6 subscales assessing extroversion-introversion, considerateness-hostility, and independence-dependence; higher scores more considerateness, extroversion and independence	33.87	15.67	4	63
11	Preschool Behavior Questionnaire	NA	Likert-type Questionnaire	30 items rated on a 3 pt scale	Teacher	Scale describes problem behaviors; higher scores more deviant behavior	13.78	8.96	0	43
18	Adaption of Social Competence Scale (social development)	NR	NR	NR	NR	NA	NR	NR	NR	NR
18	Vineland (adaptive behavior)	NR	NR	NR	Teacher	NA	NR	NR	NR	NR
21	Social Skills and Behavior Problems Scale	Behavior Problems	Teacher Questionnaire	Mean score of 18 items using 5pt scale	Teacher	e.g., "disruptive in class", anxious, difficulty following directions; 5pt scale: 1=not at all, 3=moderately well, 5=very well; Means and Standard Deviations reported within each study but NOT overall	NR	NR	NR	NR
21	Social Skills and Behavior Problems Scale	Social Competence	Teacher Questionnaire	Mean score of 20 items using 5 pt scale	Teacher	e.g., participates in class discussions, well-liked by classmates; 5pt scale: 1=not at all, 3=moderately well, 5=very well; Means and Standard Deviations reported within each study but NOT overall	NR	NR	NR	NR
24	Classroom Behavior Inventory - Preschool Form (CBI)	Sociability	Questionnaire	30 items rated on 1 (not at all like) to 5 (very much like) scale	Teachers	Items relate to extroversion versus introversion, considerateness versus hostility and independence versus dependence; Alpha=0.79; possible range -42 to 78	31.89	14.48	2	67
24	Preschool Behavior Questionnaire (PBQ)	NA (total score)	A behaviour problem checklist	Total score of 30 items	Teachers	Measures social adjustment with lower scores better social adjustment; items describe behaviour problem, caregivers checked whether behaviour "doesn't apply", "applies sometimes", or "certainly applies"; possible range 0 to 60	15.91	9.6	0	38
27	Entwistle Scale of Personal Maturity	NR	NR	NR	NR	NA	73.06	14.72	31	108
27	Pictorial Scale of Perceived Competence and Social Acceptance for Young Children	Child Rated Cognitive Competence	NR	NR	RA	Only administered to children 48 months and older	3.58	0.47	1.6	4
27	Pictorial Scale of Perceived Competence and Social Acceptance for Young Children	Child Rated Maternal Acceptance	NR	NR	RA	Only administered to children 48 months and older	3.11	0.6	1.3	4
27	Pictorial Scale of Perceived Competence and Social Acceptance for Young Children	Child Rated Peer Acceptance	NR	NR	RA	Only administered to children 48 months and older	3	0.64	1	4
27	Pictorial Scale of Perceived Competence and Social Acceptance for Young Children	Child Rated Physical Competence	NR	NR	RA	Only administered to children 48 months and older	3.23	0.5	1.2	4
27	Pictorial Scale of Perceived Competence and Social Acceptance for Young Children	Teacher Rated Cognitive Competence	NR	NR	Teacher	Only completed on children 48 months and older	3.41	0.63	1.2	4
27	Pictorial Scale of Perceived Competence and Social Acceptance for Young Children	Teacher Rated Peer Acceptance	NR	NR	Teacher	Only completed on children 48 months and older	3.05	0.6	1.2	4
27	Pictorial Scale of Perceived Competence and Social Acceptance for Young Children	Teacher Rated Physical Competence	NR	NR	Teacher	Only completed on children 48 months and older	2.98	0.52	1	4
29	Teacher-Child Rating Scale	Problem Behaviour	Questionnaire	Mean of 18 items; 5 point scale	Teacher	Alpha = 0.91; scale (1=not a problem, 3=moderate, 5=very serious problem)	1.49	0.54	NR	NR
29	Teacher-Child Rating Scale	Social Competence	Questionnaire	Mean of 20 items; 5 point scale	Teacher	Alpha = 0.95; scale (1=not at all, 3=moderately, 5=very well)	3.66	0.77	NR	NR
34	Adult Orientation (made by author)	NA	Questionnaire	NR but consists of 4 items	Teacher	NA	3	0.6	1.5	4.8
34	Classroom Behavior Inventory (CBI)	Consideration	Questionnaire	5 pt scale	Teacher	NA	3	0.4	1.9	3.8
34	Classroom Behavior Inventory (CBI)	Dependency	Questionnaire	5 pt scale	Teacher	NA	2.5	0.7	1	5
34	Classroom Behavior Inventory (CBI)	Sociability	Questionnaire	5 pt scale	Teacher	NA	2.9	0.5	1.4	3.6
34	Classroom Behavior Inventory (CBI)	Task Orientated	Questionnaire	5 pt scale	Teacher	NA	3.1	0.9	1.3	5
34	Preschool Behavior Questionnaire (PBQ)	Aggressive-Hostile	Questionnaire	3 pt scale	Teacher	NA	1.7	0.5	1	2.8
34	Preschool Behavior Questionnaire (PBQ)	Anxious	Questionnaire	3 pt scale	Teacher	NA	1.4	0.2	1	2.7
34	Preschool Behavior Questionnaire (PBQ)	Hyperactive-Distractible	Questionnaire	3 pt scale	Teacher	NA	2	0.5	1	3
34	Preschool Behavior Questionnaire (PBQ)	Total Maladjustment	Questionnaire	3 pt scale	Teacher	NA	1.7	0.4	1.1	2.5
37	Teacher-Child Rating Scale (TCRS)	"Decreased risk status"	Norm-referenced questionnaire	NR	Teacher	Percent of students with decreased risk status (from Time 1 to Time 2); 12.7% of students and 11.93% of classrooms	NR	NR	NR	NR
37	Teacher-Child Rating Scale (TCRS)	"Increased Risk Status"	Norm-referenced questionnaire	NR	Teacher	Percent of students with decreased risk status (from Time 1 to Time 2); 9.3% of students and 9.92% of classrooms	NR	NR	NR	NR
37	Teacher-Child Rating Scale (TCRS)	"Multiple risk factors"	Norm-referenced questionnaire	NR	Teacher	Percent at risk - students who scored at or below 15th percentile based on gender specific urban pre-K samples (i.e., approx. 1 SD below mean) considered at risk in area; % of classrooms on multiple risk factors 9.7; for student 12.6%	NR	NR	NR	NR
37	Teacher-Child Rating Scale (TCRS)	"Percent not at risk"	Norm-referenced questionnaire	NR	Teacher	Percent NOT at risk - students who scored at or below 15th percentile based on gender specific urban pre-K samples (i.e., approx. 1 SD below mean) considered at risk in area; % not at risk for students 75.8, classrooms was 77.6%	NR	NR	NR	NR
37	Teacher-Child Rating Scale (TCRS)	Assertiveness	Norm-referenced questionnaire	Total scores from 8 items on 5 pt scale	Teacher	Percent at risk - students who scored at or below 15th percentile based on gender specific urban pre-K samples (i.e., approx. 1 SD below mean) considered at risk in area; % of classrooms at risk 3.6; for student 3.2%	NR	NR	NR	NR
37	Teacher-Child Rating Scale (TCRS)	Behavior Control	Norm-referenced questionnaire	Total scores from 8 items on 5 pt scale	Teacher	Percent at risk - students who scored at or below 15th percentile based on gender specific urban pre-K samples (i.e., approx. 1 SD below mean) considered at risk in area; % of classrooms at risk 2.9; for student 2.6%	NR	NR	NR	NR
37	Teacher-Child Rating Scale (TCRS)	Peer Social Skills	Norm-referenced questionnaire	Total scores from 8 items on 5 pt scale	Teacher	Percent at risk - students who scored at or below 15th percentile based on gender specific urban pre-K samples (i.e., approx. 1 SD below mean) considered at risk in area; % of classrooms at risk 3.5; for student 3.0%	NR	NR	NR	NR
37	Teacher-Child Rating Scale (TCRS)	Task Orientation	Norm-referenced questionnaire	Total scores from 8 items on 5 pt scale	Teacher	Percent at risk - students who scored at or below 15th percentile based on gender specific urban pre-K samples (i.e., approx. 1 SD below mean) considered at risk in area; % of classrooms at risk 2.8; for student 2.8%	NR	NR	NR	NR
41	Attitudes/Perceptions of Competence (shortened version)	NA	Children choose a face (from neg to pos) that best describes their views about situations	Total Score out of 5	RA	Items scored scale of 1 (most negative) to 5 (most positive) measuring children's perceptions of competence and attitudes toward child care; shortened version has 8 of 16 original questions b/c piloting indicated full instrument too long for children; Alpha=0.62	4.34	0.64	1.8	5
41	Child Behavior Inventory (CBI)	Problem Behavior Factor	NR	Average score with 5 pt scale from not at all (1) to very much (5)	Lead Teacher	Consists of distractibility, hostility and consideration (reversed) scales; Alpha=0.77	2.45	0.86	0.8	4.9
41	Child Behavior Inventory (CBI)	Sociability	NR	Average score with 5 pt scale from not at all (1) to very much (5)	Lead Teacher	Includes extroversion and introversion (reversed) scales; Alpha=0.65	3.98	0.71	1.3	5.3
44	Social Skills Rating System (SSRS)	Problem Behaviors	Norm-referenced questionnaire	Standardized scores with M of 100 and SD of 15	RA	There are also Fall means and standard deviations (see hard copy)	99.5	13.2	85	145
44	Social Skills Rating System (SSRS)	Social Skills	Norm-referenced questionnaire	Standardized scores with M of 100 and SD of 15	RA	There are also Fall means and standard deviations (see hard copy)	109.4	14.6	57	130
46	Classroom Behavior Inventory-Preschool Form	Considerateness	Questionnaire	NR	Teachers and Parent	Average score from 2 teachers who were measuring	NR	NR	NR	NR
46	Classroom Behavior Inventory-Preschool Form	Dependence	Questionnaire	NR	Teachers and Parent	Average score from 2 teachers who were measuring	NR	NR	NR	NR
46	Classroom Behavior Inventory-Preschool Form	Sociability	Questionnaire	NR	Teachers and Parent	Average score from 2 teachers who were measuring	NR	NR	NR	NR
46	Classroom Behavior Inventory-Preschool Form	Task Orientation	Questionnaire	NR	Teachers and Parent	Average score from 2 teachers who were measuring	NR	NR	NR	NR
46	PBQ	Aggression	Questionnaire	NR	Teachers and Parent	Average score from 2 teachers who were measuring	NR	NR	NR	NR
46	PBQ	Anxiety	Questionnaire	NR	Teachers and Parent	Average score from 2 teachers who were measuring	NR	NR	NR	NR
46	PBQ	Hyperactivity	Questionnaire	NR	Teachers and Parent	Average score from 2 teachers who were measuring	NR	NR	NR	NR
49	Antisocial/Worried (developed by EPPE researchers)	NA	Questionnaire	5 pt scale	Teacher	Constructed from factor analysis of Child Social Behavior Questionnaire (CSBQ) developed by EPPE researchers with items from other measures	1.74	0.66	1	4.57
49	Cooperation and Conformity (developed by EPPE researchers)	NA	Questionnaire	5 pt scale	Teacher	Constructed from factor analysis of Child Social Behavior Questionnaire (CSBQ) developed by EPPE researchers with items from other measures	3.92	0.68	1.33	5
49	Independence and Concentration (developed by EPPE researchers)	NA	Questionnaire	5 pt scale	Teacher	Constructed from factor analysis of Child Social Behavior Questionnaire (CSBQ) developed by EPPE researchers with items from other measures	3.54	0.83	1	5
49	Peer Socioability (developed by EPPE researchers)	NA	Questionnaire	5 pt scale	Teacher	Constructed from factor analysis of Child Social Behavior Questionnaire (CSBQ) developed by EPPE researchers with items from other measures	3.65	0.71	1	5
52	Entwistle Scale of Personal Maturity	NA	Questionnaire	15 items	Teacher	NA	64.72	9.26	34	82
52	Pictorial Scale of Perceived Competence and Social Acceptance for Young Children	Child Rated Peer Acceptance	Individually Administered	NR	RA	Only administered on children old enough to be interviewed individually	3.28	0.53	2	4
52	Pictorial Scale of Perceived Competence and Social Acceptance for Young Children	Teacher Rated Peer Acceptance	Questionnaire	NR	Teacher	NA	3.14	0.09	1.5	4
53	Child Behavior Inventory (CBI)	Apathy	Teacher Questionnaire	Rated on a 5pt scale	Teacher	NA	2.134	0.733	1	5
53	Child Behavior Inventory (CBI)	Considerateness	Teacher Questionnaire	Rated on a 5pt scale	Teacher	NA	3.489	0.868	1	5
53	Child Behavior Inventory (CBI)	Creativity/Curiosity	Teacher Questionnaire	Rated on a 5pt scale	Teacher	NA	3.737	0.773	1	5
53	Child Behavior Inventory (CBI)	Dependence	Teacher Questionnaire	Rated on a 5pt scale	Teacher	NA	2.447	0.806	1	5
53	Child Behavior Inventory (CBI)	Distractibility	Teacher Questionnaire	Rated on a 5pt scale	Teacher	NA	2.581	0.87	1	5
53	Child Behavior Inventory (CBI)	Hostility	Teacher Questionnaire	Rated on a 5pt scale	Teacher	NA	2.503	1.118	1	5
53	Child Behavior Inventory (CBI)	Independence	Teacher Questionnaire	Rated on a 5pt scale	Teacher	NA	3.79	0.682	1	5
53	Child Behavior Inventory (CBI)	Task Orientation	Teacher Questionnaire	Rated on a 5pt scale	Teacher	NA	3.431	0.872	1	5
54	Cooperative Behaviour	No subscale	Questionnaire	Sum of scores across 12 items rated on 3 pt scale; scores could range from 0 to 24	Teacher	12 items that were drawn from Personal Maturity Scale and Social Skills Rating Scale; Spring scores reported; Fall score also available (see extraction table)	16.58	4.63	0	24
54	Problem Behaviour Scale	Hyperactive Behaviour	Questionnaire	Sum of 3 items; values could range from 0 to 6	Teacher	based on abbreviated adaptation of the Personal Maturity Scale, the CBCL, the TRF and Behaviour Problems Index; Spring scores reported; Fall score also available (see extraction table)	1.21	1.47	0	6
59	Child Behavior Checklist (CBCL)	Total Problem Behavior	Questionnaire: norm-referenced	T scores	Parent	NA	47.24	10.7	NR	NR
59	Teacher Report Form(TRF)	Total Problem Behavior	Questionnaire: norm-referenced	T scores	Teacher	NA	37.69	8.36	NR	NR
69	Child Observation Record (COR)	Social Engagement	Teacher Questionnaire	Mean of items rated on 5pt scale	Teacher	subtest based on factor analysis; alpha=0.93	3.72	0.8	NR	NR
75	Social Skills Rating System (SSRS)	Problem Behaviors	Norm-referenced	Standard score with M of 100 and SD of 15; has 18 items rated on a 0 to 2 pt scale	Teacher	higher scores indicate more problems	103.3	14.64	84	143
75	Social Skills Rating System (SSRS)	Social Skills	Norm-referenced	Standard score with M of 100 and SD of 15; has 30 items rated on a 0 to 2 pt scale	Teacher	higher scores indicate greater skills	101.7	13.46	56	131
79	Student-Teacher Relationship Scale (STRS)	Close (inferred)	Questionnaire	Mean score of items rated on a 5pt scale	Teacher	NA	4.24	0.46	NR	NR
81	Child Observation Record (COR)	Social Engagement	Questionnaire	Mean of items rated on 5pt scale	Teacher	subtest based on factor analysis; alpha=0.93	3.72	0.8	1.38	5
84	Behavior Problems	NA	Questionnaire	NR	Teacher	Head Start Exit also reported in study; this measure taken from Behavior Problem Index, the Personal Maturity Scale and the Social Skills Rating Scale	6.7	NR	NR	NR
84	Social Skills	NA	Questionnaire	NR	Teacher	Head Start Exit also reported in study; this measure taken from Behavior Problem Index, the Personal Maturity Scale and the Social Skills Rating Scale	18	NR	NR	NR
87	Child Behavior Rating Scale (CBRS)	NA	Questionnaire	Mean of 32 items on a 5 pt scale	Teacher	adapted in part from coding categories of Bronson Executive Skill Profile and earlier version of CBRS; evaluates social behaviour, with peers and adults and task behavior; Fall and Spring scores available in study but not overall scores	NR	NR	NR	NR
91	Child Observation Record (COR)	Initiative	Observation	Mean of items 1 to 4 rated on 5 pt scale	RA	Mean and SD for whole sample	NR	NR	NR	NR
91	Child Observation Record (COR)	Music and Movement	Observation	Mean of items 27 to 30 rated on 5 pt scale	RA	Mean and SD for whole sample	NR	NR	NR	NR
91	Child Observation Record (COR)	Social Relations	Observation	Mean of items 5 to 9 rated on 5 pt scale	RA	Mean and SD for whole sample	NR	NR	NR	NR
92	Behaviour Problem	NA	Questionnaire	NR	Teacher	NA	6.42	0.26	0	35
92	Social Skills Rating System (SSRS)	NA	Questionnaire	NR	Teacher	NA	17.3	0.21	0	24
93	Aggressive	NA	Questionnaire	Ranges from 0 to 8	Parent	higher scores representing more frequent and aggressive behaviour; 4 items	2.61	1.8	0	8
93	Aggressive	NA	Questionnaire	Ranges from 0 to 8	Teacher	higher scores representing more frequent and aggressive behaviour; 4 items from Personal Maturity Scale, the Child Behavior Checklist for Preschool-aged, Teacher Report and Behaviour Problems Index	1.49	1.93	0	8
93	Hyperactive	NA	Questionnaire	Ranges from 0 to 6	Parent	higher scores representing more frequent or severe hyperactive behaviour; 3 items	1.45	1.47	0	6
93	Hyperactive	NA	Questionnaire	Ranges from 0 to 6	Teacher	higher scores representing more frequent or severe hyperactive behaviour; 3 items from Personal Maturity Scale, the Child Behavior Checklist for Preschool-aged, Teacher Report and Behaviour Problems Index	0.97	1.4	0	6
93	Social Awareness	NA	Criterion-referenced	Raw score	RA	adapted from a subtest of the Comprehensive Assessment Program (CAP) Early Childhood Diagnostic Instrument used by Snow et al. (1995); child askd to give full name, age, month/day of birth	NR	NR	NR	NR
93	Social Skills	NA	Questionnaire	Summary score based on the scale's 7 items ranging from 0 to 14	Parent	higher scores representing more positive behaviour	12.49	1.69	5	14
93	Social Skills	NA	Questionnaire	12 items	Teacher	NA	18.12	4.28	0	24
93	Withdrawn	NA	Questionnaire	Ranges from 0 to 10	Parent	higher scores representing more frequent or severe withdrawn behaviour; 5 items	0.62	0.95	0	6
93	Withdrawn	NA	Questionnaire	Ranges from 0 to 14 and has 7 items	Teacher	higher score representing more frequent or severe withdrawn behaviour; 7 items from Personal Maturity Scale, the Child Behavior Checklist for Preschool-aged, Teacher Report and Behaviour Problems Index	2.05	2.4	0	14
98	Social Skills Rating System (SSRS)	Problem Behaviors	Norm-referenced	Standardized scores with M of 100 and SD of 15	Teacher	Fall scores are also reported in study	97.2	12	85	135
98	Social Skills Rating System (SSRS)	Social Skills	Norm-referenced	Standardized scores with M of 100 and SD of 15	Teacher	Fall scores are also reported in study	109.7	14.7	60	130
99	Social Skills Rating System (SSRS)	Problem Behaviors	Norm-referenced	Standardized scores with M of 100 and SD of 15	Teacher	Mean, SD and range broken down by cohort in study	NR	NR	NR	NR
99	Social Skills Rating System (SSRS)	Social Skills	Norm-referenced	Standardized scores with M of 100 and SD of 15	Teacher	Mean, SD and range broken down by cohort in study	NR	NR	NR	NR
100	Social Skills Rating System (SSRS)	Problem Behaviors	Norm-referenced	Standardized scores with M of 100 and SD of 15	Teacher	Fall scores are also reported in study	98.7	12.5	85	133
100	Social Skills Rating System (SSRS)	Social Skills	Norm-referenced	Standardized scores with M of 100 and SD of 15	Teacher	Fall scores are also reported in study	101.7	14.2	64	130
111	Behaviour Problem Index	Problem Behaviour	Observation	36 items, three subscales (13 per scale) — Aggressive Behavior, Withdrawn Behavior, and Hyperactive Behavior; raw scores used in both sets of analyses	Lead Teacher	Alpha .87 for N= 2809; Statistics are weighted to represent all children who entered Head Start for the first time in fall 2009 and were still enrolled in spring 2010.	Mean = 4.7 for N = 1693, 3 years; Mean = 3.9 for N = 1010 4 year olds	SE = .20 for N = 1693, 3 years; SE = .20 for N = 1010 4 year olds	Min = 0 for N= 1693, 3 years; Min = 0 for N= 1010 4 year olds	Max = 28 for N= 1689, 3 years; Max = 26 for N= 1008 4 year olds
111	Behaviour Problem Index	Problem Behaviour	Observation	12 items; raw scores used in both sets of analyses	Parent	Alpha .73 for N= 2581; Statistics are weighted to represent all children who entered Head Start for the first time in fall 2009 and were still enrolled in spring 2010.	Mean = 5.2 for N = 1574, 3 years; Mean = 5.4 for N = 902 4 year olds	SE = .10 for N = 1574, 3 years; SE = .10 for N = 902 4 year olds	Min = 0 for N= 1574, 3 years; Min = 0 for N= 902 4 year olds	Max = 21 for N= 1574, 3 years; Max = 20 for N= 902 4 year olds
111	ECLS–K Approaches to Learning Scale	Positve Behaviour	Observation	mean of six items; Higher scores indicate more frequent positive approaches to learning behaviors; raw scores used in both sets of analyses	Lead Teacher	Alpha .92 for N= 2808; Statistics are weighted to represent all children who entered Head Start for the first time in fall 2009 and were still enrolled in spring 2010.	Mean = 1.8 for N = 1692, 3 years; Mean = 2.0 for N = 1010 4 year olds	SE = .00 for N = 1692, 3 years; SE = .10 for N = 1010 4 year olds	Min = 0 for N= 1692, 3 years; Min = 0 for N= 1010 4 year olds	Max = 3 for N= 1692, 3 years; Max = 3 for N= 1010 4 year olds
111	Executive Functioning Pencil Tapping Task	Executive Functioning	Test	17 items, A direct assessment of executive functioning, provides a measure of children’s inhibitory control, working memory, and attention. Reported scores reflect the percentage of times the child taps correctly and can take on any value from zero to 100; raw scores used in both sets of analyses	RA	Alpha .88 for N= 1072; Only 4 years or older - Normative data are not yet available for this measure; Statistics are weighted to represent all children who entered Head Start for the first time in fall 2009 and were still enrolled in spring 2010.	Mean = 61.0 for N = 999 4 year olds	SE = 1.2 for N = 999 4 year olds	NR	NR
111	Social Skills Rating System (SSRS)	Social Skills	Observation	A summary index based on 12 items with 24 possible points related to children's cooperative behavior and social skills; raw scores used in both sets of analyses	Lead Teacher	Alpha .89 for N= 2803; Statistics are weighted to represent all children who entered Head Start for the first time in fall 2009 and were still enrolled in spring 2010.	Mean = 16.5 for N = 1689, 3 years; Mean = 17.9 for N = 1008 4 year olds	SE = .20 for N = 1689, 3 years; SE = .20 for N = 1008 4 year olds	Min = 0 for N= 1689, 3 years; Min = 2 for N= 1008 4 year olds	Max = 24 for N= 1689, 3 years; Max = 24 for N= 1008 4 year olds
111	Social Skills/Cooperative Behavior Scale	Social Skills	Observation	8 items, with 16 points possible on the summary score; raw scores used in both sets of analyses	Parent	Alpha .69 for N= 2587; Statistics are weighted to represent all children who entered Head Start for the first time in fall 2009 and were still enrolled in spring 2010.	Mean = 12.2 for N = 1577, 3 years; Mean = 12.6 for N = 904 4 year olds	SE = .10 for N = 1577, 3 years; SE = .10 for N = 904 4 year olds	Min = 2 for N= 1577, 3 years; Min = 4 for N= 904 4 year olds	Max = 16 for N= 1577, 3 years; Max = 16 for N= 904 4 year olds
117	Behaviour Problem Index	Problem Behaviour	Observation	36 items, three subscales (13 per scale) — Aggressive Behavior, Withdrawn Behavior, and Hyperactive Behavior; raw scores used in both sets of analyses	Lead Teacher	Alpha .87 for N= 2809; Statistics are weighted to represent all children who entered Head Start for the first time in fall 2009 and were still enrolled in spring 2010.	Mean = 4.7 for N = 1693, 3 years; Mean = 3.9 for N = 1010 4 year olds	SE = .20 for N = 1693, 3 years; SE = .20 for N = 1010 4 year olds	Min = 0 for N= 1693, 3 years; Min = 0 for N= 1010 4 year olds	Max = 26 for N= 1689, 3 years; Max = 28 for N= 1008 4 year olds
117	Behaviour Problem Index	Problem Behaviour	Observation	12 items; raw scores used in both sets of analyses	Parent	Alpha .73 for N= 2581; Statistics are weighted to represent all children who entered Head Start for the first time in fall 2009 and were still enrolled in spring 2010.	Mean = 5.2 for N = 1574, 3 years; Mean = 5.4 for N = 902 4 year olds	SE = .10 for N = 1574, 3 years; SE = .10 for N = 902 4 year olds	Min = 0 for N= 1574, 3 years; Min = 0 for N= 902 4 year olds	Max = 21 for N= 1574, 3 years; Max = 20 for N= 902 4 year olds
117	ECLS–K Approaches to Learning Scale	Positve Behaviour	Observation	mean of six items; Higher scores indicate more frequent positive approaches to learning behaviors; raw scores used in both sets of analyses	Lead Teacher	Alpha .92 for N= 2808; Statistics are weighted to represent all children who entered Head Start for the first time in fall 2009 and were still enrolled in spring 2010.	Mean = 1.8 for N = 1692, 3 years; Mean = 2.0 for N = 1010 4 year olds	SE = .00 for N = 1692, 3 years; SE = .10 for N = 1010 4 year olds	Min = 0 for N= 1692, 3 years; Min = 0 for N= 1010 4 year olds	Max = 3 for N= 1692, 3 years; Max = 3 for N= 1010 4 year olds
117	Social Skills Rating System (SSRS)	Social Skills	Observation	A summary index based on 12 items with 24 possible points related to children's cooperative behavior and social skills; raw scores used in both sets of analyses	Lead Teacher	Alpha .89 for N= 2803; Statistics are weighted to represent all children who entered Head Start for the first time in fall 2009 and were still enrolled in spring 2010.	Mean = 16.5 for N = 1689, 3 years; Mean = 17.9 for N = 1008 4 year olds	SE = .20 for N = 1689, 3 years; SE = .20 for N = 1008 4 year olds	Min = 0 for N= 1689, 3 years; Min = 2 for N= 1008 4 year olds	Max = 24 for N= 1689, 3 years; Max = 24 for N= 1008 4 year olds
117	Social Skills/Cooperative Behavior Scale & Postive Approaches to Learning	Social Skills	Observation	8 items, with 16 points possible on the summary score; raw scores used in both sets of analyses	Parent	Alpha .69 for N= 2587; Statistics are weighted to represent all children who entered Head Start for the first time in fall 2009 and were still enrolled in spring 2010.	Mean = 12.2 for N = 1577, 3 years; Mean = 12.6 for N = 904 4 year olds	SE = .10 for N = 1577, 3 years; SE = .10 for N = 904 4 year olds	Min = 2 for N= 1577, 3 years; Min = 4 for N= 904 4 year olds	Max = 16 for N= 1577, 3 years; Max = 16 for N= 904 4 year olds
118	Social Awareness Task		Observation	Range 0-6	Teacher	General Knowledge/Basic Self-Knowledge; means for spring scores child level N= 498, analsyses at classroom level	4.8	1.3	0	6
118	Social Skills Improvement System (SSIS)	Problem Behaviour	Observation	Standardized scores with M = 100 and SD = 15	Teacher	means for spring scores child level N= 501, analsyses at classroom level	100.3	15.8	82	160
118	Social Skills Improvement System (SSIS)	Social Skills	Observation	Standardized scores with M = 100 and SD = 15	Teacher	means for spring scores child level N= 501, analsyses at classroom level	100.2	14.7	59	130
128	Behaviour Problem	Problem Behaviour	Observation	36 items, three subscales (13 per scale) — Aggressive Behavior, Withdrawn Behavior, and Hyperactive Behavior; what scores used not reported	Lead Teacher	Alpha .86 for N= 2748; Statistics are weighted to represent all children who entered Head Start for the first time in fall 2006 and were still enrolled in spring 2007.	Mean = 7.07 for N = 1791, 3 years; Mean = 5.3 for N = 956 4 year olds	SE = .29 for N = 1791, 3 years; SE = .32 for N = 956 4 year olds	Min = 0 for N= 1791, 3 years; Min = 0 for N= 956 4 year olds	Max = 35 for N= 1791, 3 years; Max = 32 for N= 956 4 year olds
128	Behaviour Problem	Problem Behaviour	Observation	12 items; what scores used not reported	Parent	Alpha .72 for N= 2663; Statistics are weighted to represent all children who entered Head Start for the first time in fall 2006 and were still enrolled in spring 2007.	Mean = 5.43 for N = 1720, 3 years; Mean = 5.31 for N = 942 4 year olds	SE = .13 for N = 1720, 3 years; SE = .13 for N = 942 4 year olds	Min = 0 for N= 1720, 3 years; Min = 0 for N= 942 4 year olds	Max = 22 for N= 1720, 3 years; Max = 21 for N= 942 4 year olds
128	Social Skills Rating System (SSRS)	Social Skills	Observation	A summary index based on 12 items with 24 possible points related to children's cooperative behavior and social skills; what scores used not reported	Lead Teacher	Alpha .89 for N= 2747; Statistics are weighted to represent all children who entered Head Start for the first time in fall 2006 and were still enrolled in spring 2007.	Mean = 16.67 for N = 1789, 3 years; Mean = 18.58 for N = 957 4 year olds	SE = .28 for N = 1789, 3 years; SE = .23 for N = 957 4 year olds	Min = 2 for N= 1789, 3 years; Min = 0 for N= 957 4 year olds	Max = 24 for N= 1789, 3 years; Max = 24 for N= 957 4 year olds
128	Social Skills/Cooperative Behavior Scale	Social Skills	Observation	8 items, with 16 points possible on the summary score; what scores used not reported	Parent	Alpha .65 for N= 2668; Statistics are weighted to represent all children who entered Head Start for the first time in fall 2006 and were still enrolled in spring 2007.	Mean = 12.6 for N = 1724, 3 years; Mean = 12.47 for N = 943 4 year olds	SE = .10 for N = 1724, 3 years; SE = .10 for N = 943 4 year olds	Min = 3 for N= 1724, 3 years; Min = 3 for N= 943 4 year olds	Max = 16 for N= 1724, 3 years; Max = 16 for N= 943 4 year olds
139	Child Behviour Inventory (CBI)	attention/cognition	Questionnaire	NR	Teacher	5-point scale, reduced to 3 main factors: Attention, Sociability, Considerateness	3.74	0.68	1.67	4.92
139	Child Behviour Inventory (CBI)	sociability	Questionnaire	NR	Teacher	5-point scale, reduced to 3 main factors: Attention, Sociability, Considerateness	4.04	0.65	1.69	5
139	Child Behviour Inventory (CBI)	considerateness	Questionnaire	NR	Teacher	5-point scale, reduced to 3 main factors: Attention, Sociability, Considerateness	3.59	0.73	1.4	5
147	Early Childhood Longitudinal Study-Birth Cohort - Attention and Concentration (author created composite)	NA	Based on FA of available data and IRT models	Composite	parent	NA (ECLS author created from PKBS, SSRS and ECLS-K survey)	0.78	0.86	-1.6	3.28
147	Early Childhood Longitudinal Study-Birth Cohort - Emotional and Behavioral Regulation (author created composite)	NA	Based on FA of available data and IRT models	Composite	parent	NA (ECLS author created from PKBS, SSRS and ECLS-K survey)	1.01	0.61	-1.39	2.75
147	Early Childhood Longitudinal Study-Birth Cohort - Social Competence (author created composite)	NA	Based on FA of available data and IRT models	Composite	NA (parent reports)	ECLS author created from PKBS, SSRS and ECLS-K survey	1.49	0.98	-1.61	3.9
150	Pencil tap test	NA	Pencil tapping task	Percentage of correct attempts	Trained data collectors	Inhibitory control was assessed using the pencil tap test (Smith-Donald, Raver,Hayes, & Richardson, 2007).; (Asks children to tap a pencil once when the assessor taps twice and vice versa)	0.64	0.33	0	1
151	Learning self-efficacy	NA	task followed by questions	scale	trained assessor	NA	NR	NR	NR	NR
151	SSIS	Externalizing Problems	teacher -report survey	scale	teacher	Gresham, F. M., & Elliott, S. N. (2008). Social Skills Improvement System: Rating scalesmanual. Minneapolis, MN: NCS Pearson.	NR	NR	NR	NR
151	SSIS	Internalizing Problems	teacher -report survey	scale	teacher	Gresham, F. M., & Elliott, S. N. (2008). Social Skills Improvement System: Rating scalesmanual. Minneapolis, MN: NCS Pearson.	NR	NR	NR	NR
151	SSIS	Social skills	teacher -report survey	scale	teacher	Gresham, F. M., & Elliott, S. N. (2008). Social Skills Improvement System: Rating scalesmanual. Minneapolis, MN: NCS Pearson.	NR	NR	NR	NR
153	Child Behavior Inventory (CBI)	NA	teacher -report survey	Total Score	teacher	60 items, 5-point scale, measures considerateness, hostility, introversion,extroversion,independence,dependence,task orientation,creativity,apathy,distractability,verbal intelligence. Scale scores created for 10 CBI components	NR	NR	NR	NR
153	Social composite	NA	based on CBI	composite	teacher	na	NR	NR	NR	NR
153	Student-Teacher Relationship Scale (STRS)	NA	teacher -report survey	Total Score	teacher	28 items that assess conflict, closeness and dependence, summed to create overall score	116.74	13.44	68	140
155	Teacher Child Rating Scale - Social Competence	social competence	teacher -report survey	total score	assessor	Hightower et al., 1986; Scores from Hightower as well as 3 direct assessments were standardized to all reporting of effect sizes	nr	NR	NR	NR
156	Early Childhood Longitudinal Study-Birth Cohort - Prosocial	NA	ECLS-B specific test	total score	teacher	na	49.3	8.71	NR	NR
156	Early Childhood Longitudinal Study-Birth Cohort - Externalizing Problems	na	ECLS-B specific test	total score	teacher	na	49.63	10.22	NR	NR
162	TCRS Problem Behaviour	Problem Behaviour	teacher -report survey	mean of 18 items, score on 1-5 likert scale	teacher		1.49	0.55	NR	NR
162	TCRS Social skills	Social Skills	teacher -report survey	mean of 20 items, scored on 1-5 likert scale	teacher		3.56	0.77	NR	NR
163	Pencil Tapping Task	na	correct number of trials	total score (0 to 16)	assessors	Diamond & Taylor, 1996; asked to tap twice if evaluator tapped once and vice versa	11.65	5.35	0	16
102a	CBI	Behaviour Problems	NR	mean score raning from 1 to 5	teacher	Collected in the fall and spring, spring scores used for cor and for linear/quadratic analyses they did not report	2.7	1	NR	NR
102a	CBI	Task Orientation	NR	mean score raning from 1 to 5	teacher	Collected in the fall and spring, spring scores used for cor and for linear/quadratic analyses they did not report	3.3	1	NR	NR
102b	Teacher-Child Rating Scale (TCRS)	Social Competence	NR	mean of 20 item ranging from 1 to 5	teacher	Collected in the fall and spring, spring scores used for cor and for linear/quadratic analyses they did not report	3.6	0.8	NR	NR
102b	Teacher-Child Rating Scale (TCRS)	Behaviour Problems	NR	mean of 18 items ranging from 1 to 5	teacher	Collected in the fall and spring, spring scores used for cor and for linear/quadratic analyses they did not report	1.5	0.6	NR	NR
102c	Behaviour Problem Index	Behaviour Problems	NR	overall scale has 23 items	teacher	Collected in the fall and spring, spring scores used for cor and for linear/quadratic analyses they did not report	4.9	4.5	NR	NR
102c	Behaviour Problem Index	Social Skills	NR	overall scale has 23 items	teacher	Collected in the fall and spring, spring scores used for cor and for linear/quadratic analyses they did not report	16.4	4.5	NR	NR
102d	Behaviour Problem Index	Behaviour Problems	NR	overall scale has 23 items	teacher	Collected in the fall and spring, spring scores used for cor and for linear/quadratic analyses they did not report	5.5	5	NR	NR
102d	Behaviour Problem Index	Social Skills	NR	overall scale has 23 items	teacher	Collected in the fall and spring, spring scores used for cor and for linear/quadratic analyses they did not report	16.5	4.6	NR	NR
129a	ECLS-B Externalizing Behaviour Problems	Conduct Problems	Observation	Raw	NR	composite created from 10 items; Alpha = .98	Mean = 0.16 for N = 1350	SD = 0.96 for N = 1350	NR	NR
129a	ECLS-B Social Skills	Social Skills	Observation	Raw	NR	composite created from several items of caregiver ratings; 7 itmes; Alpha = .98	Mean = -.06 for N = 1250	SD = 1.02 for N = 1250	NR	NR
129b	Teacher-Child Rating Scale (TCRS)	Problem Behaviour	Observation	Raw	NR	6 items, Alpha = .92	Mean = 1.57 for N = 2634	SD = 0.75 for N = 2634	NR	NR
129b	Teacher-Child Rating Scale (TCRS)	Social Skills	Observation	Raw	NR	Alpha = .95	Mean = 3.64 for N = 2644	SD = 0.77 for N = 2644	NR	NR
129c	CBCL	Aggressive	Observation	Raw	NR	NR	Mean = 11.03 for N = 1120	SD = 6.78 for N = 1120	NR	NR
79	(modified) Social Skills Rating System (SSRS)	NA	Questionnaire	Mean of 12 items rated on a 3pt scale	Teacher	designed to capture children's behavioural and emotional problems; higher scores indicate that child has more positive social skills	2.45	0.34	NR	NR

## Sheet: Study Results
Study_ID	Author_Short	Sample	Overlapping Samples	Outcome_Var Extracted	Outcome_Var_Short Form	Outcome_Categ	Informant	Outcome_Lev	Quality_Categ	Quality_Var	Q_Mscale	Quality_Lev	N_Reported	N_Adjusted based on analyses/estimates by analyses	N_Children	Statistic	Value	Significance	Analyses_Level	Multiple Analyses (model/sample)	Covariates	Peer_Reviewed	Covariates	Gain_score_used	Notes
1	Aboud 2006		V	Wechsler Preschool Primary Scale of Intelligence III - Matrix Reasoning	WPPSI - Matrix Reasoning	COG	RA	Classroom	ECERS	ECERS-R: Total Score	Mean Score	Classroom	22	22	213	Pearson Correlation	0.44	0.05	Classroom n = 22	Pearson's Correlation	none	Yes	0	NO
1	Aboud 2006		V	Wechsler Preschool Primary Scale of Intelligence III - Similarities	WPPSI - Similarities	COG	RA	Classroom	ECERS	ECERS-R: Total Score	Mean Score	Classroom	22	22	213	Pearson Correlation	0.36	0.05	Classroom n = 22	Pearson's Correlation	none	Yes	0	NO
1	Aboud 2006		V	School Readiness	School Readiness	COG++	RA	Classroom	ECERS	ECERS-R: Total Score	Mean Score	Classroom	22	22	213	Pearson Correlation	0.35	0.05	Classroom n = 22	Pearson's Correlation	none	Yes	0	NO
1	Aboud 2006		V	Wechsler Preschool Primary Scale of Intelligence III - Vocabulary	WPPSI - Vocabulary	LANG	RA	Classroom	ECERS	ECERS-R: Total Score	Mean Score	Classroom	22	22	213	Pearson Correlation	-0.03	NS	Classroom n = 22	Pearson's Correlation	none	Yes	0	NO
2	Bryant 1994 – NonSuspect Hom	2a		Kaufman Assessment Battery for Children (K-ABC) Mental Processing	K-ABC - Mental Processing	COG	RA	Individual	ECERS	ECERS: Total Score	Mean Score	Classroom	118-139	~40 (118-139 for the whole sample)	~40 (118-139 for the whole sample)	B	19	0.001	Child	NonSuspect Homes Sample - HLM	Covariates: Home Screening Questionnaire (HSQ), ECERS x HSQ	Yes	2	NO
2	Bryant 1994 – NonSuspect Hom	2a		Kaufman Assessment Battery for Children (K-ABC) Mental Processing	K-ABC - Mental Processing	COG	RA	Individual	ECERS	ECERS: Total Score	Mean Score	Classroom	118-139	~40 (118-139 for the whole sample)	~40 (118-139 for the whole sample)	SE	3.6	0.001	Child	NonSuspect Homes Sample - HLM	Covariates: Home Screening Questionnaire (HSQ), ECERS x HSQ	Yes	2	NO
2	Bryant 1994 – Suspect Homes	2b		Kaufman Assessment Battery for Children (K-ABC) Mental Processing	K-ABC - Mental Processing	COG	RA	Individual	ECERS	ECERS: Total Score	Mean Score	Classroom	118-139	~99 (118-139 for the whole sample)	~99 (118-139 for the whole sample)	B	5.4	0.05	Child	Suspect Homes Sample - HLM	Covariates: Home Screening Questionnaire (HSQ), ECERS x HSQ	Yes	2	NO
2	Bryant 1994 – Suspect Homes	2b		Kaufman Assessment Battery for Children (K-ABC) Mental Processing	K-ABC - Mental Processing	COG	RA	Individual	ECERS	ECERS: Total Score	Mean Score	Classroom	118-139	~99 (118-139 for the whole sample)	~99 (118-139 for the whole sample)	SE	2.7	0.05	Child	Suspect Homes Sample - HLM	Covariates: Home Screening Questionnaire (HSQ), ECERS x HSQ	Yes	2	NO
2	Bryant 1994 – NonSuspect Hom	2a		Preschool Inventory (PSI)	Preschool Inventory	COG++	RA	Individual	ECERS	ECERS: Total Score	Mean Score	Classroom	118-139	~40 (118-139 for the whole sample)	~40 (118-139 for the whole sample)	B	6.4	0.01	Child	NonSuspect Homes Sample - HLM	Covariates: Home Screening Questionnaire (HSQ), ECERS x HSQ	Yes	2	NO
2	Bryant 1994 – NonSuspect Hom	2a		Preschool Inventory (PSI)	Preschool Inventory	COG++	RA	Individual	ECERS	ECERS: Total Score	Mean Score	Classroom	118-139	~40 (118-139 for the whole sample)	~40 (118-139 for the whole sample)	SE	2.1	0.01	Child	NonSuspect Homes Sample - HLM	Covariates: Home Screening Questionnaire (HSQ), ECERS x HSQ	Yes	2	NO
2	Bryant 1994 – Suspect Homes	2b		Preschool Inventory (PSI)	Preschool Inventory	COG++	RA	Individual	ECERS	ECERS: Total Score	Mean Score	Classroom	118-139	~99 (118-139 for the whole sample)	~99 (118-139 for the whole sample)	B	5.2	0.01	Child	Suspect Homes Sample - HLM	Covariates: Home Screening Questionnaire (HSQ), ECERS x HSQ	Yes	2	NO
2	Bryant 1994 – Suspect Homes	2b		Preschool Inventory (PSI)	Preschool Inventory	COG++	RA	Individual	ECERS	ECERS: Total Score	Mean Score	Classroom	118-139	~99 (118-139 for the whole sample)	~99 (118-139 for the whole sample)	SE	1.7	0.01	Child	Suspect Homes Sample - HLM	Covariates: Home Screening Questionnaire (HSQ), ECERS x HSQ	Yes	2	NO
2	Bryant 1994 – NonSuspect Hom	2a		Kaufman Assessment Battery for Children (K-ABC) Achievement	K-ABC - Achievement	COG+LANG	RA	Individual	ECERS	ECERS: Total Score	Mean Score	Classroom	118-139	~40 (118-139 for the whole sample)	~40 (118-139 for the whole sample)	B	8	0.01	Child	NonSuspect Homes Sample - HLM	Covariates: Home Screening Questionnaire (HSQ), ECERS x HSQ	Yes	2	NO
2	Bryant 1994 – NonSuspect Hom	2a		Kaufman Assessment Battery for Children (K-ABC) Achievement	K-ABC - Achievement	COG+LANG	RA	Individual	ECERS	ECERS: Total Score	Mean Score	Classroom	118-139	~40 (118-139 for the whole sample)	~40 (118-139 for the whole sample)	SE	2.8	0.01	Child	NonSuspect Homes Sample - HLM	Covariates: Home Screening Questionnaire (HSQ), ECERS x HSQ	Yes	2	NO
2	Bryant 1994 – Suspect Homes	2b		Kaufman Assessment Battery for Children (K-ABC) Achievement	K-ABC - Achievement	COG+LANG	RA	Individual	ECERS	ECERS: Total Score	Mean Score	Classroom	118-139	~99 (118-139 for the whole sample)	~99 (118-139 for the whole sample)	B	3.8	0.05	Child	Suspect Homes Sample - HLM	Covariates: Home Screening Questionnaire (HSQ), ECERS x HSQ	Yes	2	NO
2	Bryant 1994 – Suspect Homes	2b		Kaufman Assessment Battery for Children (K-ABC) Achievement	K-ABC - Achievement	COG+LANG	RA	Individual	ECERS	ECERS: Total Score	Mean Score	Classroom	118-139	~99 (118-139 for the whole sample)	~99 (118-139 for the whole sample)	SE	2.2	0.05	Child	Suspect Homes Sample - HLM	Covariates: Home Screening Questionnaire (HSQ), ECERS x HSQ	Yes	2	NO
2	Bryant 1994 – NonSuspect Hom	2a		Vineland Adaptive Behavior Scales - Communication	VABS - Communication	LANG	Teacher	Individual	ECERS	ECERS: Total Score	Mean Score	Classroom	118-139	~40 (118-139 for the whole sample)	~40 (118-139 for the whole sample)	B	0.8	NS	Child	NonSuspect Homes Sample - HLM	Covariates: Home Screening Questionnaire (HSQ), ECERS x HSQ	Yes	2	NO
2	Bryant 1994 – NonSuspect Hom	2a		Vineland Adaptive Behavior Scales - Communication	VABS - Communication	LANG	Teacher	Individual	ECERS	ECERS: Total Score	Mean Score	Classroom	118-139	~40 (118-139 for the whole sample)	~40 (118-139 for the whole sample)	SE	5.2	NS	Child	NonSuspect Homes Sample - HLM	Covariates: Home Screening Questionnaire (HSQ), ECERS x HSQ	Yes	2	NO
2	Bryant 1994 – Suspect Homes	2b		Vineland Adaptive Behavior Scales - Communication	VABS - Communication	LANG	Teacher	Individual	ECERS	ECERS: Total Score	Mean Score	Classroom	118-139	~99 (118-139 for the whole sample)	~99 (118-139 for the whole sample)	B	-3.7	NS	Child	Suspect Homes Sample - HLM	Covariates: Home Screening Questionnaire (HSQ), ECERS x HSQ	Yes	2	NO
2	Bryant 1994 – Suspect Homes	2b		Vineland Adaptive Behavior Scales - Communication	VABS - Communication	LANG	Teacher	Individual	ECERS	ECERS: Total Score	Mean Score	Classroom	118-139	~99 (118-139 for the whole sample)	~99 (118-139 for the whole sample)	SE	4.5	NS	Child	Suspect Homes Sample - HLM	Covariates: Home Screening Questionnaire (HSQ), ECERS x HSQ	Yes	2	NO
2	Bryant 1994 – NonSuspect Hom	2a		Adaptive Social Behaviour Inventory - Comply	ASBI - Comply	SOC/EMO: Pos Beh	Teacher	Individual	ECERS	ECERS: Total Score	Mean Score	Classroom	118-139	~40 (118-139 for the whole sample)	~40 (118-139 for the whole sample)	B	0.2	NS	Child	NonSuspect Homes Sample - HLM	Covariates: Home Screening Questionnaire (HSQ), ECERS x HSQ	Yes	2	NO
2	Bryant 1994 – NonSuspect Hom	2a		Adaptive Social Behaviour Inventory - Comply	ASBI - Comply	SOC/EMO: Pos Beh	Teacher	Individual	ECERS	ECERS: Total Score	Mean Score	Classroom	118-139	~40 (118-139 for the whole sample)	~40 (118-139 for the whole sample)	SE	3.9	NS	Child	NonSuspect Homes Sample - HLM	Covariates: Home Screening Questionnaire (HSQ), ECERS x HSQ	Yes	2	NO
2	Bryant 1994 – Suspect Homes	2b		Adaptive Social Behaviour Inventory - Comply	ASBI - Comply	SOC/EMO: Pos Beh	Teacher	Individual	ECERS	ECERS: Total Score	Mean Score	Classroom	118-139	~99 (118-139 for the whole sample)	~99 (118-139 for the whole sample)	B	-3.6	NS	Child	Suspect Homes Sample - HLM	Covariates: Home Screening Questionnaire (HSQ), ECERS x HSQ	Yes	2	NO
2	Bryant 1994 – Suspect Homes	2b		Adaptive Social Behaviour Inventory - Comply	ASBI - Comply	SOC/EMO: Pos Beh	Teacher	Individual	ECERS	ECERS: Total Score	Mean Score	Classroom	118-139	~99 (118-139 for the whole sample)	~99 (118-139 for the whole sample)	SE	3.4	NS	Child	Suspect Homes Sample - HLM	Covariates: Home Screening Questionnaire (HSQ), ECERS x HSQ	Yes	2	NO
2	Bryant 1994 – NonSuspect Hom	2a		Adaptive Social Behaviour Inventory - Express	ASBI - Express	SOC/EMO: Pos Beh	Teacher	Individual	ECERS	ECERS: Total Score	Mean Score	Classroom	118-139	~40 (118-139 for the whole sample)	~40 (118-139 for the whole sample)	B	2.5	NS	Child	NonSuspect Homes Sample - HLM	Covariates: Home Screening Questionnaire (HSQ), ECERS x HSQ	Yes	2	NO
2	Bryant 1994 – NonSuspect Hom	2a		Adaptive Social Behaviour Inventory - Express	ASBI - Express	SOC/EMO: Pos Beh	Teacher	Individual	ECERS	ECERS: Total Score	Mean Score	Classroom	118-139	~40 (118-139 for the whole sample)	~40 (118-139 for the whole sample)	SE	3.6	NS	Child	NonSuspect Homes Sample - HLM	Covariates: Home Screening Questionnaire (HSQ), ECERS x HSQ	Yes	2	NO
2	Bryant 1994 – Suspect Homes	2b		Adaptive Social Behaviour Inventory - Express	ASBI - Express	SOC/EMO: Pos Beh	Teacher	Individual	ECERS	ECERS: Total Score	Mean Score	Classroom	118-139	~99 (118-139 for the whole sample)	~99 (118-139 for the whole sample)	B	3.3	NS	Child	Suspect Homes Sample - HLM	Covariates: Home Screening Questionnaire (HSQ), ECERS x HSQ	Yes	2	NO
2	Bryant 1994 – Suspect Homes	2b		Adaptive Social Behaviour Inventory - Express	ASBI - Express	SOC/EMO: Pos Beh	Teacher	Individual	ECERS	ECERS: Total Score	Mean Score	Classroom	118-139	~99 (118-139 for the whole sample)	~99 (118-139 for the whole sample)	SE	2.1	NS	Child	Suspect Homes Sample - HLM	Covariates: Home Screening Questionnaire (HSQ), ECERS x HSQ	Yes	2	NO
2	Bryant 1994 – NonSuspect Hom	2a		Adaptive Social Behaviour Inventory - Disrupt	ASBI - Disrupt	SOC/EMO: Prob Beh	Teacher	Individual	ECERS	ECERS: Total Score	Mean Score	Classroom	118-139	~40 (118-139 for the whole sample)	~40 (118-139 for the whole sample)	B	-2.5	NS	Child	NonSuspect Homes Sample - HLM	Covariates: Home Screening Questionnaire (HSQ), ECERS x HSQ	Yes	2	NO
2	Bryant 1994 – NonSuspect Hom	2a		Adaptive Social Behaviour Inventory - Disrupt	ASBI - Disrupt	SOC/EMO: Prob Beh	Teacher	Individual	ECERS	ECERS: Total Score	Mean Score	Classroom	118-139	~40 (118-139 for the whole sample)	~40 (118-139 for the whole sample)	SE	2.6	NS	Child	NonSuspect Homes Sample - HLM	Covariates: Home Screening Questionnaire (HSQ), ECERS x HSQ	Yes	2	NO
2	Bryant 1994 – Suspect Homes	2b		Adaptive Social Behaviour Inventory - Disrupt	ASBI - Disrupt	SOC/EMO: Prob Beh	Teacher	Individual	ECERS	ECERS: Total Score	Mean Score	Classroom	118-139	~99 (118-139 for the whole sample)	~99 (118-139 for the whole sample)	B	3.3	NS	Child	Suspect Homes Sample - HLM	Covariates: Home Screening Questionnaire (HSQ), ECERS x HSQ	Yes	2	NO
2	Bryant 1994 – Suspect Homes	2b		Adaptive Social Behaviour Inventory - Disrupt	ASBI - Disrupt	SOC/EMO: Prob Beh	Teacher	Individual	ECERS	ECERS: Total Score	Mean Score	Classroom	118-139	~99 (118-139 for the whole sample)	~99 (118-139 for the whole sample)	SE	2.1	NS	Child	Suspect Homes Sample - HLM	Covariates: Home Screening Questionnaire (HSQ), ECERS x HSQ	Yes	2	NO
5	Burchinal 2008		A	WJ Applied Problems	WJ - Applied Problems	COG+MATH / MATH	RA	Individual	ECERS	ECERS-R: Teaching & Interactions	Mean Score	Individual?	~642	642	642	Pearson Correlation	0.14	0.001	Child	Pearson's Correlation	none	Yes	0	NO
5	Burchinal 2008		A	Academic Rating Scale - Langauge/Literacy	ARS - Language/Literacy	LANG	Teacher	Individual	ECERS	ECERS-R: Teaching & Interactions	Mean Score	Individual?	~733	733	733	Pearson Correlation	0	NS	Child	Pearson's Correlation	none	Yes	0	NO
5	Burchinal 2008		A	Oral & Written Language Scales - Oral Expression Scale	OWLS - Oral Expression Scale	LANG	RA	Individual	ECERS	ECERS-R: Teaching & Interactions	Mean Score	Individual?	~642	642	642	Pearson Correlation	0.15	0.001	Child	Pearson's Correlation	none	Yes	0	NO
5	Burchinal 2008		A	PPVT Receptive Language	Peabody Picture Vocabulary Test	LANG	RA	Individual	ECERS	ECERS-R: Teaching & Interactions	Mean Score	Individual?	~654	634	634	Pearson Correlation	0.18	0.001	Child	Pearson's Correlation	none	Yes	0	NO
5	Burchinal 2008		A	Teacher Child Rating Scale - Social Competence	TCRS - Social Competence	SOC/EMO: Pos Beh	Teacher	Individual	ECERS	ECERS-R: Teaching & Interactions	Mean Score	Individual?	~743	743	743	Pearson Correlation	0.02	NS	Child	Pearson's Correlation	none	Yes	0	NO
5	Burchinal 2008		A	Teacher Child Rating Scale - Behavior Problems	TCRS - Behavior Problems	SOC/EMO: Prob Beh	Teacher	Individual	ECERS	ECERS-R: Teaching & Interactions	Mean Score	Individual?	~742	742	742	Pearson Correlation	-0.01	NS	Child	Pearson's Correlation	none	Yes	0	NO
6	Burchinal, Peisner 2000 - NC HS	6b		Kaufman Assessment Battery for Children (K-ABC) Achievement	K-ABC - Achievement	COG+LANG	RA	NR	ECERS	ECERS: Total Score	Mean Score	NR	NR	253	253	Pearson Correlation	0.15	0.05	Child	Pearson's Correlation	none	Yes	0	NO
6	Burchinal, Peisner 2000 - CQO	6a	D	WJ-III ACH - Applied Problems	WJ - Applied Problems	COG+MATH / MATH	RA	NR	ECERS	ECERS: Total Score	Mean Score	NR	but missing data resulted in an analysis sample of 811 children, with smaller numbers for some analyses	811	811	Pearson Correlation	0.14	0.001	Child	Pearson's Correlation	none	Yes	0	NO
6	Burchinal, Peisner 2000 - NC PS	6c		WJ-III ACH - Applied Problems	WJ - Applied Problems	COG+MATH / MATH	RA	NR	ECERS	ECERS: Total Score	Mean Score	NR	263	263	263	Pearson Correlation	0.06	NS	Child	Pearson's Correlation	none	Yes	0	NO
6	Burchinal, Peisner 2000 - CQO	6a	D	PPVT-Revised	Peabody Picture Vocabulary Test	LANG	RA	NR	ECERS	ECERS: Total Score	Mean Score	NR	but missing data resulted in an analysis sample of 811 children, with smaller numbers for some analyses	811	811	Pearson Correlation	0.24	0.001	Child	Pearson's Correlation	none	Yes	0	NO
6	Burchinal, Peisner 2000 - NC PS	6c		PPVT-Revised	Peabody Picture Vocabulary Test	LANG	RA	NR	ECERS	ECERS: Total Score	Mean Score	NR	263	263	263	Pearson Correlation	0.09	NS	Child	Pearson's Correlation	none	Yes	0	NO
6	Burchinal, Peisner 2000 - CQO	6a	D	WJ-III ACH - Letter Word Identification	WJ - Letter Word ID	LANG	RA	NR	ECERS	ECERS: Total Score	Mean Score	NR	but missing data resulted in an analysis sample of 811 children, with smaller numbers for some analyses	811	811	Pearson Correlation	0.13	0.001	Child	Pearson's Correlation	none	Yes	0	NO
6	Burchinal, Peisner 2000 - NC PS	6c		WJ-III ACH - Letter Word Identification	WJ - Letter Word ID	LANG	RA	NR	ECERS	ECERS: Total Score	Mean Score	NR	263	263	263	Pearson Correlation	-0.01	NS	Child	Pearson's Correlation	none	Yes	0	NO
6	Burchinal, Peisner 2000 - NC HS	6b		Adaptive Social Behaviour Inventory - Disrupt	ASBI - Disrupt	SOC/EMO: Prob Beh	Teacher	NR	ECERS	ECERS: Total Score	Mean Score	NR	NR	253	253	Pearson Correlation	0.22	0.01	Child	Pearson's Correlation	none	Yes	0	NO
6	Burchinal, Peisner 2000 - NC PS	6c		Adaptive Social Behaviour Inventory - Disrupt	ASBI - Disrupt	SOC/EMO: Prob Beh	Teacher	NR	ECERS	ECERS: Total Score	Mean Score	NR	263	263	263	Pearson Correlation	0.04	NS	Child	Pearson's Correlation	none	Yes	0	NO
6	Burchinal, Peisner 2000 - CQO	6a	D	Child Behavior Inventory - Behavior Problems	CBI - Behavior Problems	SOC/EMO: Prob Beh	Teacher	NR	ECERS	ECERS: Total Score	Mean Score	NR	but missing data resulted in an analysis sample of 811 children, with smaller numbers for some analyses	811	811	Pearson Correlation	-0.05	NS	Child	Pearson's Correlation	none	Yes	0	NO
7	Burchinal, Roberts 2000		T	Bayley Scales of Infant Development-Revised: Mental Development Index	BSID - Mental Development	COG	RA	Child	ECERS	ECERS: Total Score (Parents and Staff subscale scale not included)	Mean Score	Child	51	51	51	Pearson Correlation	0.3	0.05	Child	Pearson's Correlation	none	Yes	0	NO
7	Burchinal, Roberts 2000		T	SICD-Expressive Communication Age	SICD-Expressive Communication Age	LANG	RA	Child	ECERS	ECERS: Total Score (Parents and Staff subscale scale not included)	Mean Score	Child	51	51	51	Pearson Correlation	0.49	0.001	Child	Pearson's Correlation	none	Yes	0	NO
7	Burchinal, Roberts 2000		T	SICD-Receptive Communication Age	SICD-Receptive Communication Age	LANG	RA	Child	ECERS	ECERS: Total Score (Parents and Staff subscale scale not included)	Mean Score	Child	51	51	51	Pearson Correlation	0.14	0.05	Child	Pearson's Correlation	none	Yes	0	NO
8	Burchinal 2006		T	Language Skills (pre-K)	Language Skills (Combo - PPVT & CELF-PK)	LANG	RA	NR	ECERS	ECERS: Total Score	Mean Score	NR	NR	72	72	Pearson Correlation	0.48	0.01	Child	Pearson's Correlation	none	Yes	0	NO	See Table one for sample size
8	Burchinal 2006		T	Social Skills Rating System - Preschool (SSRS-R)	SSRS - Social Skills	SOC/EMO: Pos Beh	Teacher	NR	ECERS	ECERS: Total Score	Mean Score	NR	NR	72	72	Pearson Correlation	0.11	NS	Child	Pearson's Correlation	none	Yes	0	NO	See Table one for sample size
9	Chin-Quee 1994	9b		Academic Achievement	Academic Achievement	COG++	Teacher	Child	ECERS	ECERS: Total Score (Parents and Staff subscale scale not included)	Mean Score	NR	96	96	96	Beta	-0.02	NS	Child	Sample when in Primary 3, 4 - HLM (overlaps with children when in Primary 1,2)	Covariates: maternal education, IQ (PPVT), parental values (‘values conformity’ and ‘values social skills’), preschool child care experiences	Yes	4	NO
9	Chin-Quee 1994	9a		Social Competence	Social Competence (author created)	SOC/EMO: Pos Beh	Teacher	Child	ECERS	ECERS: Total Score (Parents and Staff subscale scale not included)	Mean Score	NR	97	97	97	Beta	-0.08	NS	Child	Sample when in Primary 1,2 - HLM (overlaps with children when in Primary 3,4)	Covariates: parental values (‘values conformity’ and ‘values social skills’), preschool child care experiences	Yes	2	NO
9	Chin-Quee 1994	9a		Academic Achievement	Academic Achievement	COG++	Teacher	Child	ECERS	ECERS: Total Score (Parents and Staff subscale scale not included)	Mean Score	child	74	74	74	Pearson Correlation	0.16	NS	Child	Sample when in Primary 1,2 - HLM (overlaps with children when in Primary 3,4)	none	Yes	0	NO
9	Chin-Quee 1994	9b		Academic Achievement	Academic Achievement	COG++	Teacher	Child	ECERS	ECERS: Total Score (Parents and Staff subscale scale not included)	Mean Score	child	74	74	74	Pearson Correlation	-0.00	NS	Child	Sample when in Primary 3, 4 - HLM (overlaps with children when in Primary 1,2)	none	Yes	0	NO
9	Chin-Quee 1994	9a		Social Competence	Social Competence (author created)	SOC/EMO: Pos Beh	Teacher	Child	ECERS	ECERS: Total Score (Parents and Staff subscale scale not included)	Mean Score	child	74	74	74	Pearson Correlation	0.08	NS	Child	Sample Primary 1,2 - Pearson's Correlation	none	Yes	0	NO
9	Chin-Quee 1994	9b		Social Competence	Social Competence (author created)	SOC/EMO: Pos Beh	Teacher	Child	ECERS	ECERS: Total Score (Parents and Staff subscale scale not included)	Mean Score	child	74	74	74	Pearson Correlation	-0.21	NS	Child	Sample when in Primary 3, 4 - HLM (overlaps with children when in Primary 1,2)	none	Yes	0	NO
11	Dunn 1993		S	Preschool Inventory-Revised	Preschool Inventory	COG++	RA	NR	ECERS	ECERS: Total Score	Mean Score	NR	NR	60	60	partial correlation	-0.2	NS	Child	NA	Controlled for age	Yes	1	NO
11	Dunn 1993		S	Child Behavior Inventory - Intelligence	CBI - Intelligence	COG	Teacher	NR	ECERS	ECERS: Total Score	Mean Score	NR	NR	60	60	B	0.15	NS	Child	NA	Controlled for SES, maternal education, income, experience-centre, degree	Yes	4	NO
11	Dunn 1993		S	Child Behavior Inventory - Intelligence	CBI - Intelligence	COG	Teacher	NR	ECERS	ECERS: Total Score	Mean Score	NR	NR	60	60	Pearson Correlation	0.3	0.01	Child	Pearson's Correlation	none	Yes	0	NO
11	Dunn 1993		S	Child Behavior Inventory - Sociability	CBI - Sociability	SOC/EMO: Pos Beh	Teacher	NR	ECERS	ECERS: Total Score	Mean Score	NR	NR	60	60	Pearson Correlation	0.06	NS	Child	Pearson's Correlation	none	Yes	0	NO
11	Dunn 1993		S	Problem Behavior Questionnaire	PBQ - Hyperactivity-Distractible	SOC/EMO: Prob Beh	Teacher	NR	ECERS	ECERS: Total Score	Mean Score	NR	NR	60	60	Pearson Correlation	0.03	NS	Child	Pearson's Correlation	none	Yes	0	NO
12	Early 2006		A	Identifying Colors	Identifying Colors	COG	RA	Child	ECERS	ECERS-R: Provisions for Learning	Mean Score	child	807	807	807	Pearson correlation	0.04	NS	Child	Pearson's Correlation	none	Yes	0	NO
12	Early 2006		A	Identifying Numbers	Identifying Numbers	COG+MATH / MATH	RA	Child	ECERS	ECERS-R: Provisions for Learning	Mean Score	child	807	807	807	Pearson correlation	0.02	NS	Child	Pearson's Correlation	none	Yes	0	NO
12	Early 2006		A	WJ-III ACH Applied Problems	WJ - Applied Problems	COG+MATH / MATH	RA	Child	ECERS	ECERS-R: Provisions for Learning	Mean Score	child	804	804	804	Pearson correlation	0.07	0.05	Child	Pearson's Correlation	none	Yes	0	NO
12	Early 2006		A	Identifying Letters	Identifying Letters	LANG	RA	Child	ECERS	ECERS-R: Provisions for Learning	Mean Score	child	807	807	807	Pearson correlation	0.03	NS	Child	Pearson's Correlation	none	Yes	0	NO
12	Early 2006		A	Oral & Written Language Scales - Oral Expression Scale	OWLS - Oral Expression Scale	LANG	RA	Child	ECERS	ECERS-R: Provisions for Learning	Mean Score	child	804	804	804	Pearson correlation	0.08	0.05	Child	Pearson's Correlation	none	Yes	0	NO
12	Early 2006		A	PPVT-III	Peabody Picture Vocabulary Test	LANG	RA	Child	ECERS	ECERS-R: Provisions for Learning	Mean Score	child	809	809	809	Pearson correlation	0.14	0.001	Child	Pearson's Correlation	none	Yes	0	NO
12	Early 2006		A	WJ-III ACH Rhyming	WJ - Rhyming	LANG	RA	Child	ECERS	ECERS-R: Provisions for Learning	Mean Score	child	806	806	806	Pearson correlation	0.06	NS	Child	Pearson's Correlation	none	Yes	0	NO
12	Early 2006		A	Identifying Colors	Identifying Colors	COG	RA	Child	ECERS	ECERS-R: Teaching & Interactions	Mean Score	child	807	807	807	Pearson correlation	0.07	0.05	Child	Pearson's Correlation	none	Yes	0	NO
12	Early 2006		A	Identifying Numbers	Identifying Numbers	COG+MATH / MATH	RA	Child	ECERS	ECERS-R: Teaching & Interactions	Mean Score	child	807	807	807	Pearson correlation	0.05	NS	Child	Pearson's Correlation	none	Yes	0	NO
12	Early 2006		A	WJ-III ACH Applied Problems	WJ - Applied Problems	COG+MATH / MATH	RA	Child	ECERS	ECERS-R: Teaching & Interactions	Mean Score	child	804	804	804	Pearson correlation	0.14	0.001	Child	Pearson's Correlation	none	Yes	0	NO
12	Early 2006		A	Identifying Letters	Identifying Letters	LANG	RA	Child	ECERS	ECERS-R: Teaching & Interactions	Mean Score	child	807	807	807	Pearson correlation	0.08	0.05	Child	Pearson's Correlation	none	Yes	0	NO
12	Early 2006		A	Oral & Written Language Scales - Oral Expression Scale	OWLS - Oral Expression Scale	LANG	RA	Child	ECERS	ECERS-R: Teaching & Interactions	Mean Score	child	804	804	804	Pearson correlation	0.17	0.001	Child	Pearson's Correlation	none	Yes	0	NO
12	Early 2006		A	PPVT-III	Peabody Picture Vocabulary Test	LANG	RA	Child	ECERS	ECERS-R: Teaching & Interactions	Mean Score	child	809	809	809	Pearson correlation	0.24	0.001	Child	Pearson's Correlation	none	Yes	0	NO
12	Early 2006		A	WJ-III ACH Rhyming	WJ - Rhyming	LANG	RA	Child	ECERS	ECERS-R: Teaching & Interactions	Mean Score	child	806	806	806	Pearson correlation	0.12	0.001	Child	Pearson's Correlation	none	Yes	0	NO
15	Goelman 1988			Expressive One-Word Picture Vocabulary Test	Expressive One - Picture Vocabulary	LANG	NR	NR	ECERS	ECERS: Total Score	Mean Score	NR	NR	105	105	Pearson Correlation	NR	NS	Child	Pearson's Correlation	none	Yes	0	NO
15	Goelman 1988			PPVT	Peabody Picture Vocabulary Test	LANG	NR	NR	ECERS	ECERS: Total Score	Mean Score	NR	NR	105	105	Pearson Correlation	NR	NS	Child	Pearson's Correlation	none	Yes	0	NO
17	Henry, Henderson 2003		F	Skills Mastery	Skills Mastery	COG++	RA	NR	ECERS	ECERS-R: Total Score	Mean Score	NR	466	466	466	B	0.12	0.05	Child	does not distinguish levels of significance	Covariates: sex, race, age, maternal education, lives with both parents since birth, parent participation in preschool, family receives any means tested benefits, age of entry at preschool	No	8	YES	mention gains and outcomes and do not include pretest in covariates so assumed gain scores may have been used
17	Henry, Henderson 2003		F	WJ-III ACH - Applied Problems	WJ - Applied Problems	COG+MATH / MATH	RA	NR	ECERS	ECERS-R: Total Score	Mean Score	NR	466	466	466	B	1.87	0.05	Child	does not distinguish levels of significance	Covariates: sex, race, age, maternal education, lives with both parents since birth, parent participation in preschool, family receives any means tested benefits, age of entry at preschool	No	8	YES	mention gains and outcomes and do not include pretest in covariates so assumed gain scores may have been used
17	Henry, Henderson 2003		F	PPVT	Peabody Picture Vocabulary Test	LANG	RA	NR	ECERS	ECERS-R: Total Score	Mean Score	NR	466	466	466	B	2.25	0.05	Child	does not distinguish levels of significance	Covariates: sex, race, age, maternal education, lives with both parents since birth, parent participation in preschool, family receives any means tested benefits, age of entry at preschool	No	8	YES	mention gains and outcomes and do not include pretest in covariates so assumed gain scores may have been used
17	Henry, Henderson 2003		F	Story and Print Concepts	Story & Print Concepts - Total Score	LANG	RA	NR	ECERS	ECERS-R: Total Score	Mean Score	NR	466	466	466	B	0.36	0.05	Child	does not distinguish levels of significance	Covariates: sex, race, age, maternal education, lives with both parents since birth, parent participation in preschool, family receives any means tested benefits, age of entry at preschool	No	8	YES	mention gains and outcomes and do not include pretest in covariates so assumed gain scores may have been used
17	Henry, Henderson 2003		F	WJ-III ACH - Letter Word Identification	WJ - Letter Word ID	LANG	RA	NR	ECERS	ECERS-R: Total Score	Mean Score	NR	466	466	466	B	1.06	NS	Child	NA	Covariates: sex, race, age, maternal education, lives with both parents since birth, parent participation in preschool, family receives any means tested benefits, age of entry at preschool	No	8	YES	mention gains and outcomes and do not include pretest in covariates so assumed gain scores may have been used
18	Herrera 2005			Test de vocabulario en imágenes (TEVI) (unstandardized measure similar to TVIP, used in Chile)	Peabody Picture Vocabulary Test (TEVI version)	LANG	NR	Child	ECERS	ECERS: Total Score	Mean Score	NR	440	440	440	Pearson Correlation	0.2	p<0.0001	Child	Pearson's Correlation	none	Yes	0	NO
18	Herrera 2005			Vineland Adaptive Behavior Scales - Communication	VABS - Communication	LANG	NR	Child	ECERS	ECERS: Total Score	Mean Score	NR	466	466	466	Pearson Correlation	0.09	0.05	Child	Pearson's Correlation	none	Yes	0	NO
18	Herrera 2005			Adaption of Social Competence Scale (Social development)	Social Competence	SOC/EMO: Pos Beh	NR	Child	ECERS	ECERS: Total Score	Mean Score	NR	442	442	442	Pearson Correlation	0.17	0.001	Child	Pearson's Correlation	none	Yes	0	NO
21	Howes 2008		A	WJ-ACH Applied Problems	WJ - Applied Problems	COG+MATH / MATH	RA	Child	ECERS	ECERS-R: Provisions for Learning	Mean Score	NR	1787	1787	1787	B	-0.43	NS	Child	Model 2: Quality variables individual	Covariates: child/family level - state, gender, child age at fall assessment, ethnicity, maternal education, poverty, number of people in the household; classroom level - teacher education (BA), ratios, in/out school, full/part-day, T-C relationship, CLASS Emotional Climate, CLASS Instructional Climate, ECERS-R Interactions	Yes	15	YES
21	Howes 2008		A	WJ-ACH Applied Problems	WJ - Applied Problems	COG+MATH / MATH	RA	Child	ECERS	ECERS-R: Provisions for Learning	Mean Score	NR	1787	1787	1787	SE	0.33	NS	Child	Model 2: Quality variables individual	Covariates: child/family level - state, gender, child age at fall assessment, ethnicity, maternal education, poverty, number of people in the household; classroom level - teacher education (BA), ratios, in/out school, full/part-day, T-C relationship, CLASS Emotional Climate, CLASS Instructional Climate, ECERS-R Interactions	Yes	15	YES
21	Howes 2008		A	Academic Rating Scale - Langauge/Literacy	ARS - Language/Literacy	LANG	Teacher	Child	ECERS	ECERS-R: Provisions for Learning	Mean Score	NR	1824	1824	1824	B	0	NS	Child	Model 2: Quality variables individual	Covariates: child/family level - state, gender, child age at fall assessment, ethnicity, maternal education, poverty, number of people in the household; classroom level - teacher education (BA), ratios, in/out school, full/part-day, T-C relationship, CLASS Emotional Climate, CLASS Instructional Climate, ECERS-R Interactions	Yes	15	YES
21	Howes 2008		A	Academic Rating Scale - Langauge/Literacy	ARS - Language/Literacy	LANG	Teacher	Child	ECERS	ECERS-R: Provisions for Learning	Mean Score	NR	1824	1824	1824	SE	0.04	NS	Child	Model 2: Quality variables individual	Covariates: child/family level - state, gender, child age at fall assessment, ethnicity, maternal education, poverty, number of people in the household; classroom level - teacher education (BA), ratios, in/out school, full/part-day, T-C relationship, CLASS Emotional Climate, CLASS Instructional Climate, ECERS-R Interactions	Yes	15	YES
21	Howes 2008		A	Naming Letters	Identifying Letters (Naming Letters)	LANG	RA	Child	ECERS	ECERS-R: Provisions for Learning	Mean Score	NR	1803	1803	1803	B	-0.03	NS	Child	Model 2: Quality variables individual	Covariates: child/family level - state, gender, child age at fall assessment, ethnicity, maternal education, poverty, number of people in the household; classroom level - teacher education (BA), ratios, in/out school, full/part-day, T-C relationship, CLASS Emotional Climate, CLASS Instructional Climate, ECERS-R Interactions	Yes	15	YES
21	Howes 2008		A	Naming Letters	Identifying Letters (Naming Letters)	LANG	RA	Child	ECERS	ECERS-R: Provisions for Learning	Mean Score	NR	1803	1803	1803	SE	0.22	NS	Child	Model 2: Quality variables individual	Covariates: child/family level - state, gender, child age at fall assessment, ethnicity, maternal education, poverty, number of people in the household; classroom level - teacher education (BA), ratios, in/out school, full/part-day, T-C relationship, CLASS Emotional Climate, CLASS Instructional Climate, ECERS-R Interactions	Yes	15	YES
21	Howes 2008		A	Oral & Written Language Scales - Oral Expression Scale	OWLS - Oral Expression Scale	LANG	RA	Child	ECERS	ECERS-R: Provisions for Learning	Mean Score	NR	1790	1790	1790	B	0.27	NS	Child	Model 2: Quality variables individual	Covariates: child/family level - state, gender, child age at fall assessment, ethnicity, maternal education, poverty, number of people in the household; classroom level - teacher education (BA), ratios, in/out school, full/part-day, T-C relationship, CLASS Emotional Climate, CLASS Instructional Climate, ECERS-R Interactions	Yes	15	YES
21	Howes 2008		A	Oral & Written Language Scales - Oral Expression Scale	OWLS - Oral Expression Scale	LANG	RA	Child	ECERS	ECERS-R: Provisions for Learning	Mean Score	NR	1790	1790	1790	SE	0.28	NS	Child	Model 2: Quality variables individual	Covariates: child/family level - state, gender, child age at fall assessment, ethnicity, maternal education, poverty, number of people in the household; classroom level - teacher education (BA), ratios, in/out school, full/part-day, T-C relationship, CLASS Emotional Climate, CLASS Instructional Climate, ECERS-R Interactions	Yes	15	YES
21	Howes 2008		A	PPVT Receptive Language	Peabody Picture Vocabulary Test	LANG	RA	Child	ECERS	ECERS-R: Provisions for Learning	Mean Score	NR	1960	1960	1960	B	0.12	NS	Child	Model 2: Quality variables individual	Covariates: child/family level - state, gender, child age at fall assessment, ethnicity, maternal education, poverty, number of people in the household; classroom level - teacher education (BA), ratios, in/out school, full/part-day, T-C relationship, CLASS Emotional Climate, CLASS Instructional Climate, ECERS-R Interactions	Yes	15	YES
21	Howes 2008		A	PPVT Receptive Language	Peabody Picture Vocabulary Test	LANG	RA	Child	ECERS	ECERS-R: Provisions for Learning	Mean Score	NR	1960	1960	1960	SE	0.31	NS	Child	Model 2: Quality variables individual	Covariates: child/family level - state, gender, child age at fall assessment, ethnicity, maternal education, poverty, number of people in the household; classroom level - teacher education (BA), ratios, in/out school, full/part-day, T-C relationship, CLASS Emotional Climate, CLASS Instructional Climate, ECERS-R Interactions	Yes	15	YES
21	Howes 2008		A	Social Skills and Behavior Problems Scale - Social Competence	SSPBS -Social Competence	SOC/EMO: Pos Beh	Teacher	Child	ECERS	ECERS-R: Provisions for Learning	Mean Score	NR	2044	2044	2044	B	-0.02	NS	Child	Model 2: Quality variables individual	Covariates: child/family level - state, gender, child age at fall assessment, ethnicity, maternal education, poverty, number of people in the household; classroom level - teacher education (BA), ratios, in/out school, full/part-day, T-C relationship, CLASS Emotional Climate, CLASS Instructional Climate, ECERS-R Interactions	Yes	15	YES
21	Howes 2008		A	Social Skills and Behavior Problems Scale - Social Competence	SSPBS -Social Competence	SOC/EMO: Pos Beh	Teacher	Child	ECERS	ECERS-R: Provisions for Learning	Mean Score	NR	2044	2044	2044	SE	0.02	NS	Child	Model 2: Quality variables individual	Covariates: child/family level - state, gender, child age at fall assessment, ethnicity, maternal education, poverty, number of people in the household; classroom level - teacher education (BA), ratios, in/out school, full/part-day, T-C relationship, CLASS Emotional Climate, CLASS Instructional Climate, ECERS-R Interactions	Yes	15	YES
21	Howes 2008		A	Social Skills and Behavior Problems Scale - Behavior Problems	SSPBS - Behavior Problems	SOC/EMO: Prob Beh	Teacher	Child	ECERS	ECERS-R: Provisions for Learning	Mean Score	NR	2042	2042	2042	B	0.02	NS	Child	Model 2: Quality variables individual	Covariates: child/family level - state, gender, child age at fall assessment, ethnicity, maternal education, poverty, number of people in the household; classroom level - teacher education (BA), ratios, in/out school, full/part-day, T-C relationship, CLASS Emotional Climate, CLASS Instructional Climate, ECERS-R Interactions	Yes	15	YES
21	Howes 2008		A	Social Skills and Behavior Problems Scale - Behavior Problems	SSPBS - Behavior Problems	SOC/EMO: Prob Beh	Teacher	Child	ECERS	ECERS-R: Provisions for Learning	Mean Score	NR	2042	2042	2042	SE	0.02	NS	Child	Model 2: Quality variables individual	Covariates: child/family level - state, gender, child age at fall assessment, ethnicity, maternal education, poverty, number of people in the household; classroom level - teacher education (BA), ratios, in/out school, full/part-day, T-C relationship, CLASS Emotional Climate, CLASS Instructional Climate, ECERS-R Interactions	Yes	15	YES
21	Howes 2008		A	WJ-ACH Applied Problems	WJ - Applied Problems	COG+MATH / MATH	RA	NR	ECERS	ECERS-R: Provisions for Learning	Mean Score	NR	NR	1787	1787	Pearson Correlation	-0.06	0.05	Child	Pearson's Correlation	none	Yes	0	YES
21	Howes 2008		A	Academic Rating Scale - Langauge/Literacy	ARS - Language/Literacy	LANG	Teacher	NR	ECERS	ECERS-R: Provisions for Learning	Mean Score	NR	NR	1824	1824	Pearson Correlation	-0.08	0.001	Child	Pearson's Correlation	none	Yes	0	YES
21	Howes 2008		A	Naming Letters	Identifying Letters (Naming Letters)	LANG	RA	NR	ECERS	ECERS-R: Provisions for Learning	Mean Score	NR	NR	1803	1803	Pearson Correlation	-0.1	0.001	Child	Pearson's Correlation	none	Yes	0	YES
21	Howes 2008		A	Oral & Written Language Scales - Oral Expression Scale	OWLS - Oral Expression Scale	LANG	RA	NR	ECERS	ECERS-R: Provisions for Learning	Mean Score	NR	NR	1790	1790	Pearson Correlation	0.02	NS	Child	Pearson's Correlation	none	Yes	0	YES
21	Howes 2008		A	PPVT Receptive Language	Peabody Picture Vocabulary Test	LANG	RA	NR	ECERS	ECERS-R: Provisions for Learning	Mean Score	NR	NR	1960	1960	Pearson Correlation	-0.02	NS	Child	Pearson's Correlation	none	Yes	0	YES
21	Howes 2008		A	Social Skills and Behavior Problems Scale - Social Competence	SSPBS -Social Competence	SOC/EMO: Pos Beh	Teacher	NR	ECERS	ECERS-R: Provisions for Learning	Mean Score	NR	NR	2044	2044	Pearson Correlation	-0.03	NS	Child	Pearson's Correlation	none	Yes	0	YES
21	Howes 2008		A	Social Skills and Behavior Problems Scale - Behavior Problems	SSPBS - Behavior Problems	SOC/EMO: Prob Beh	Teacher	NR	ECERS	ECERS-R: Provisions for Learning	Mean Score	NR	NR	2042	2042	Pearson Correlation	0.01	NS	Child	Pearson's Correlation	none	Yes	0	YES
21	Howes 2008		A	WJ-ACH Applied Problems	WJ - Applied Problems	COG+MATH / MATH	RA	Child	ECERS	ECERS-R: Teaching & Interactions	Mean Score	NR	1787	1787	1787	B	0.04	NS	Child	Model 2: Quality variables individual	Covariates: child/family level - state, gender, child age at fall assessment, ethnicity, maternal education, poverty, number of people in the household; classroom level - teacher education (BA), ratios, in/out school, full/part-day, T-C relationship, CLASS Emotional Climate, CLASS Instructional Climate, ECERS-R Provisions for Learning for learning	Yes	15	YES
21	Howes 2008		A	WJ-ACH Applied Problems	WJ - Applied Problems	COG+MATH / MATH	RA	Child	ECERS	ECERS-R: Teaching & Interactions	Mean Score	NR	1787	1787	1787	SE	0.24	NS	Child	Model 2: Quality variables individual	Covariates: child/family level - state, gender, child age at fall assessment, ethnicity, maternal education, poverty, number of people in the household; classroom level - teacher education (BA), ratios, in/out school, full/part-day, T-C relationship, CLASS Emotional Climate, CLASS Instructional Climate, ECERS-R Provisions for Learning for learning	Yes	15	YES
21	Howes 2008		A	Academic Rating Scale - Langauge/Literacy	ARS - Language/Literacy	LANG	Teacher	Child	ECERS	ECERS-R: Teaching & Interactions	Mean Score	NR	1824	1824	1824	B	0	NS	Child	Model 2: Quality variables individual	Covariates: child/family level - state, gender, child age at fall assessment, ethnicity, maternal education, poverty, number of people in the household; classroom level - teacher education (BA), ratios, in/out school, full/part-day, T-C relationship, CLASS Emotional Climate, CLASS Instructional Climate, ECERS-R Provisions for Learning for learning	Yes	15	YES
21	Howes 2008		A	Academic Rating Scale - Langauge/Literacy	ARS - Language/Literacy	LANG	Teacher	Child	ECERS	ECERS-R: Teaching & Interactions	Mean Score	NR	1824	1824	1824	SE	0.03	NS	Child	Model 2: Quality variables individual	Covariates: child/family level - state, gender, child age at fall assessment, ethnicity, maternal education, poverty, number of people in the household; classroom level - teacher education (BA), ratios, in/out school, full/part-day, T-C relationship, CLASS Emotional Climate, CLASS Instructional Climate, ECERS-R Provisions for Learning for learning	Yes	15	YES
21	Howes 2008		A	Naming Letters	Identifying Letters (Naming Letters)	LANG	RA	Child	ECERS	ECERS-R: Teaching & Interactions	Mean Score	NR	1803	1803	1803	B	0.14	NS	Child	Model 2: Quality variables individual	Covariates: child/family level - state, gender, child age at fall assessment, ethnicity, maternal education, poverty, number of people in the household; classroom level - teacher education (BA), ratios, in/out school, full/part-day, T-C relationship, CLASS Emotional Climate, CLASS Instructional Climate, ECERS-R Provisions for Learning for learning	Yes	15	YES
21	Howes 2008		A	Naming Letters	Identifying Letters (Naming Letters)	LANG	RA	Child	ECERS	ECERS-R: Teaching & Interactions	Mean Score	NR	1803	1803	1803	SE	0.16	NS	Child	Model 2: Quality variables individual	Covariates: child/family level - state, gender, child age at fall assessment, ethnicity, maternal education, poverty, number of people in the household; classroom level - teacher education (BA), ratios, in/out school, full/part-day, T-C relationship, CLASS Emotional Climate, CLASS Instructional Climate, ECERS-R Provisions for Learning for learning	Yes	15	YES
21	Howes 2008		A	Oral & Written Language Scales - Oral Expression Scale	OWLS - Oral Expression Scale	LANG	RA	Child	ECERS	ECERS-R: Teaching & Interactions	Mean Score	NR	1790	1790	1790	B	0.36	NS	Child	Model 2: Quality variables individual	Covariates: child/family level - state, gender, child age at fall assessment, ethnicity, maternal education, poverty, number of people in the household; classroom level - teacher education (BA), ratios, in/out school, full/part-day, T-C relationship, CLASS Emotional Climate, CLASS Instructional Climate, ECERS-R Provisions for Learning for learning	Yes	15	YES
21	Howes 2008		A	Oral & Written Language Scales - Oral Expression Scale	OWLS - Oral Expression Scale	LANG	RA	Child	ECERS	ECERS-R: Teaching & Interactions	Mean Score	NR	1790	1790	1790	SE	0.2	NS	Child	Model 2: Quality variables individual	Covariates: child/family level - state, gender, child age at fall assessment, ethnicity, maternal education, poverty, number of people in the household; classroom level - teacher education (BA), ratios, in/out school, full/part-day, T-C relationship, CLASS Emotional Climate, CLASS Instructional Climate, ECERS-R Provisions for Learning for learning	Yes	15	YES
21	Howes 2008		A	PPVT Receptive Language	Peabody Picture Vocabulary Test	LANG	RA	Child	ECERS	ECERS-R: Teaching & Interactions	Mean Score	NR	1960	1960	1960	B	0.36	NS	Child	Model 2: Quality variables individual	Covariates: child/family level - state, gender, child age at fall assessment, ethnicity, maternal education, poverty, number of people in the household; classroom level - teacher education (BA), ratios, in/out school, full/part-day, T-C relationship, CLASS Emotional Climate, CLASS Instructional Climate, ECERS-R Provisions for Learning for learning	Yes	15	YES
21	Howes 2008		A	PPVT Receptive Language	Peabody Picture Vocabulary Test	LANG	RA	Child	ECERS	ECERS-R: Teaching & Interactions	Mean Score	NR	1960	1960	1960	SE	0.23	NS	Child	Model 2: Quality variables individual	Covariates: child/family level - state, gender, child age at fall assessment, ethnicity, maternal education, poverty, number of people in the household; classroom level - teacher education (BA), ratios, in/out school, full/part-day, T-C relationship, CLASS Emotional Climate, CLASS Instructional Climate, ECERS-R Provisions for Learning for learning	Yes	15	YES
21	Howes 2008		A	Social Skills and Behavior Problems Scale - Social Competence	SSPBS -Social Competence	SOC/EMO: Pos Beh	Teacher	Child	ECERS	ECERS-R: Teaching & Interactions	Mean Score	NR	2044	2044	2044	B	0	NS	Child	Model 2: Quality variables individual	Covariates: child/family level - state, gender, child age at fall assessment, ethnicity, maternal education, poverty, number of people in the household; classroom level - teacher education (BA), ratios, in/out school, full/part-day, T-C relationship, CLASS Emotional Climate, CLASS Instructional Climate, ECERS-R Provisions for Learning for learning	Yes	15	YES
21	Howes 2008		A	Social Skills and Behavior Problems Scale - Social Competence	SSPBS -Social Competence	SOC/EMO: Pos Beh	Teacher	Child	ECERS	ECERS-R: Teaching & Interactions	Mean Score	NR	2044	2044	2044	SE	0.02	NS	Child	Model 2: Quality variables individual	Covariates: child/family level - state, gender, child age at fall assessment, ethnicity, maternal education, poverty, number of people in the household; classroom level - teacher education (BA), ratios, in/out school, full/part-day, T-C relationship, CLASS Emotional Climate, CLASS Instructional Climate, ECERS-R Provisions for Learning for learning	Yes	15	YES
21	Howes 2008		A	Social Skills and Behavior Problems Scale - Behavior Problems	SSPBS - Behavior Problems	SOC/EMO: Prob Beh	Teacher	Child	ECERS	ECERS-R: Teaching & Interactions	Mean Score	NR	2042	2042	2042	B	0	NS	Child	Model 2: Quality variables individual	Covariates: child/family level - state, gender, child age at fall assessment, ethnicity, maternal education, poverty, number of people in the household; classroom level - teacher education (BA), ratios, in/out school, full/part-day, T-C relationship, CLASS Emotional Climate, CLASS Instructional Climate, ECERS-R Provisions for Learning for learning	Yes	15	YES
21	Howes 2008		A	Social Skills and Behavior Problems Scale - Behavior Problems	SSPBS - Behavior Problems	SOC/EMO: Prob Beh	Teacher	Child	ECERS	ECERS-R: Teaching & Interactions	Mean Score	NR	2042	2042	2042	SE	0.01	NS	Child	Model 2: Quality variables individual	Covariates: child/family level - state, gender, child age at fall assessment, ethnicity, maternal education, poverty, number of people in the household; classroom level - teacher education (BA), ratios, in/out school, full/part-day, T-C relationship, CLASS Emotional Climate, CLASS Instructional Climate, ECERS-R Provisions for Learning for learning	Yes	15	YES
21	Howes 2008		A	WJ-ACH Applied Problems	WJ - Applied Problems	COG+MATH / MATH	RA	NR	ECERS	ECERS-R: Teaching & Interactions	Mean Score	NR	NR	1787	1787	Pearson Correlation	0	NS	Child	Pearson's Correlation	none	Yes	0	YES
21	Howes 2008		A	Academic Rating Scale - Langauge/Literacy	ARS - Language/Literacy	LANG	Teacher	NR	ECERS	ECERS-R: Teaching & Interactions	Mean Score	NR	NR	1824	1824	Pearson Correlation	-0.03	NS	Child	Pearson's Correlation	none	Yes	0	YES
21	Howes 2008		A	Naming Letters	Identifying Letters (Naming Letters)	LANG	RA	NR	ECERS	ECERS-R: Teaching & Interactions	Mean Score	NR	NR	1803	1803	Pearson Correlation	-0.04	NS	Child	Pearson's Correlation	none	Yes	0	YES
21	Howes 2008		A	Oral & Written Language Scales - Oral Expression Scale	OWLS - Oral Expression Scale	LANG	RA	NR	ECERS	ECERS-R: Teaching & Interactions	Mean Score	NR	NR	1790	1790	Pearson Correlation	0.02	NS	Child	Pearson's Correlation	none	Yes	0	YES
21	Howes 2008		A	PPVT Receptive Language	Peabody Picture Vocabulary Test	LANG	RA	NR	ECERS	ECERS-R: Teaching & Interactions	Mean Score	NR	NR	1960	1960	Pearson Correlation	-0.01	NS	Child	Pearson's Correlation	none	Yes	0	YES
21	Howes 2008		A	Social Skills and Behavior Problems Scale - Social Competence	SSPBS -Social Competence	SOC/EMO: Pos Beh	Teacher	NR	ECERS	ECERS-R: Teaching & Interactions	Mean Score	NR	NR	2044	2044	Pearson Correlation	-0.00	NS	Child	Pearson's Correlation	none	Yes	0	YES
21	Howes 2008		A	Social Skills and Behavior Problems Scale - Behavior Problems	SSPBS - Behavior Problems	SOC/EMO: Prob Beh	Teacher	NR	ECERS	ECERS-R: Teaching & Interactions	Mean Score	NR	NR	2042	2042	Pearson Correlation	-0.01	NS	Child	Pearson's Correlation	none	Yes	0	YES
22	Howes 1995 – African American	22a	O	Peabody Picture Vocabulary Test	Peabody Picture Vocabulary Test	LANG	RA	Child	ECERS	ECERS: Total Score	Mean Score	NR	NR	39	39	Beta	-0.09	NS	Child	African American Sample - Path Analysis	Covariates: social class, maternal working conditions, stress, maternal working conditions (demands)	Yes	4	NO
22	Howes 1995 – European American	22b	O	Peabody Picture Vocabulary Test	Peabody Picture Vocabulary Test	LANG	RA	Child	ECERS	ECERS: Total Score	Mean Score	NR	NR	54	54	Beta	0.06	NS	Child	European American Sample - - Path Analysis	Covariates: social class, maternal working conditions, stress, maternal working conditions (demands)	Yes	4	NO
24	Kontos 1991			Child Behavior Inventory - Intelligence	CBI - Intelligence	COG	Teacher	Child	ECERS	ECERS: Total Score	Mean Score	Classroom	NR	100	100	Beta	0.003	NS	Child	Hierarchical Multiple Regression	Covariates: age, maternal education, subsidized, maternal values - social, age at entry into care, length of time in care	Yes	6	NO
24	Kontos 1991			Slosson Intelligence Test	Slosson Intelligence Test	COG	RA	Child	ECERS	ECERS: Total Score	Mean Score	Classroom	NR	100	100	Beta	-0.079	NS	Child	Hierarchical Multiple Regression	Covariates: age, maternal education, subsidized, maternal values - social, age at entry into care, length of time in care	Yes	6	NO
24	Kontos 1991			Adaptive Language Inventory	ALI - Total Score	LANG	Teacher	Child	ECERS	ECERS: Total Score	Mean Score	Classroom	NR	100	100	Beta	-0.0017	NS	Child	Hierarchical Multiple Regression	Covariates: age, maternal education, subsidized, maternal values - social, age at entry into care, length of time in care	Yes	6	NO
24	Kontos 1991			TELD (Test for Early Language Development)	TELD	LANG	RA	Child	ECERS	ECERS: Total Score	Mean Score	Classroom	NR	100	100	Beta	-0.042	NS	Child	Hierarchical Multiple Regression	Covariates: age, maternal education, subsidized, maternal values - social, age at entry into care, length of time in care	Yes	6	NO
24	Kontos 1991			Child Behavior Inventory - Sociability	CBI - Sociability	SOC/EMO: Pos Beh	Teacher	Child	ECERS	ECERS: Total Score	Mean Score	Classroom	NR	100	100	Beta	-0.043	NS	Child	Hierarchical Multiple Regression	Covariates: age, maternal education, subsidized, maternal values - social, age at entry into care, length of time in care	Yes	6	NO
24	Kontos 1991			Problem Behavior Questionnaire	PBQ - Hyperactivity-Distractible	SOC/EMO: Prob Beh	Teacher	Child	ECERS	ECERS: Total Score	Mean Score	Classroom	NR	100	100	Beta	0.028	NS	Child	Hierarchical Multiple Regression	Covariates: age, maternal education, subsidized, maternal values - social, age at entry into care, length of time in care	Yes	6	NO
24	Kontos 1991			Child Behavior Inventory - Intelligence	CBI - Intelligence	COG	Teacher	Child	ECERS	ECERS: Total Score	Mean Score	child	100	100	100	Pearson Correlation	0.03	NS	Child	Pearson's Correlation	None	Yes	0	NO
24	Kontos 1991			Slosson Intelligence Test	Slosson Intelligence Test	COG	RA	Child	ECERS	ECERS: Total Score	Mean Score	child	100	100	100	Pearson Correlation	-0.2	0.05	Child	Pearson's Correlation	None	Yes	0	NO
24	Kontos 1991			Adaptive Language Inventory	ALI - Total Score	LANG	Teacher	Child	ECERS	ECERS: Total Score	Mean Score	child	100	100	100	Pearson Correlation	0.07	NS	Child	Pearson's Correlation	None	Yes	0	NO
24	Kontos 1991			TELD (Test for Early Language Development)	TELD	LANG	RA	Child	ECERS	ECERS: Total Score	Mean Score	child	100	100	100	Pearson Correlation	-0.21	0.05	Child	Pearson's Correlation	None	Yes	0	NO
24	Kontos 1991			Child Behavior Inventory - Sociability	CBI - Sociability	SOC/EMO: Pos Beh	Teacher	Child	ECERS	ECERS: Total Score	Mean Score	child	100	100	100	Pearson Correlation	-0.04	NS	Child	Pearson's Correlation	None	Yes	0	NO
24	Kontos 1991			Problem Behavior Questionnaire	PBQ - Hyperactivity-Distractible	SOC/EMO: Prob Beh	Teacher	Child	ECERS	ECERS: Total Score	Mean Score	child	100	100	100	Pearson Correlation	0.02	NS	Child	Pearson's Correlation	None	Yes	0	NO
27	Lyon 1995			Pictorial Scale of Perceived Competence and Social Acceptance for Young Children - Teacher Rated Cognitive Competence	PSPCSA - Cognitive Competence	COG++	Teacher	Centre	ECERS	ECERS: Developmentally Appropriate Activities	Mean Score	Centre	NR	256	256	F-Ratio	NR	NS	Child	One-way ANOVA; centres divided into 3 categories: Low (<3.95; n=13 for ECERS, n=23 for DAA, n=5 for PAC), Medium (>3.95-4.95; n=24 ECERS, n=17 DAA, n=24 PAC) and High (>4.95; n=11 ECERS, n=8 DAA, n=19 PAC)	NA	No	0	NO
27	Lyon 1995			Adaptive Language Inventory	ALI - Total Score	LANG	Teacher	Centre	ECERS	ECERS: Developmentally Appropriate Activities	Mean Score	Centre	NR	551	551	F-Ratio	NR	NS	Child	One-way ANOVA; centres divided into 3 categories: Low (<3.95; n=13 for ECERS, n=23 for DAA, n=5 for PAC), Medium (>3.95-4.95; n=24 ECERS, n=17 DAA, n=24 PAC) and High (>4.95; n=11 ECERS, n=8 DAA, n=19 PAC)	NA	No	0	NO
27	Lyon 1995			PPVT-Revised	Peabody Picture Vocabulary Test	LANG	RA	Centre	ECERS	ECERS: Developmentally Appropriate Activities	Mean Score	Centre	NR	489	489	F-Ratio	0.48	NS	Child	One-way ANOVA; centres divided into 3 categories: Low (<3.95; n=13 for ECERS, n=23 for DAA, n=5 for PAC), Medium (>3.95-4.95; n=24 ECERS, n=17 DAA, n=24 PAC) and High (>4.95; n=11 ECERS, n=8 DAA, n=19 PAC)	NA	No	0	NO
27	Lyon 1995			Pictorial Scale of Perceived Competence and Social Acceptance for Young Children - Child Rated Physical Competence	PSPCSA - Physical Competence	PHYS	RA/Child Rated	Centre	ECERS	ECERS: Developmentally Appropriate Activities	Mean Score	Centre	NR	256	256	F-Ratio	NR	NS	Child	One-way ANOVA; centres divided into 3 categories: Low (<3.95; n=13 for ECERS, n=23 for DAA, n=5 for PAC), Medium (>3.95-4.95; n=24 ECERS, n=17 DAA, n=24 PAC) and High (>4.95; n=11 ECERS, n=8 DAA, n=19 PAC)	NA	No	0	NO
27	Lyon 1995			Pictorial Scale of Perceived Competence and Social Acceptance for Young Children - Teacher Rated Physical Competence	PSPCSA - Physical Competence	PHYS	Teacher	Centre	ECERS	ECERS: Developmentally Appropriate Activities	Mean Score	Centre	NR	256	256	F-Ratio	NR	NS	Child	One-way ANOVA; centres divided into 3 categories: Low (<3.95; n=13 for ECERS, n=23 for DAA, n=5 for PAC), Medium (>3.95-4.95; n=24 ECERS, n=17 DAA, n=24 PAC) and High (>4.95; n=11 ECERS, n=8 DAA, n=19 PAC)	NA	No	0	NO
27	Lyon 1995			Entwistle Scale of Personal Maturity	Entwistle Scale of Personal Maturity	SOC/EMO: Pos Beh	NR	Centre	ECERS	ECERS: Developmentally Appropriate Activities	Mean Score	Centre	NR	551	551	F-Ratio	NR	NS	Child	One-way ANOVA; centres divided into 3 categories: Low (<3.95; n=13 for ECERS, n=23 for DAA, n=5 for PAC), Medium (>3.95-4.95; n=24 ECERS, n=17 DAA, n=24 PAC) and High (>4.95; n=11 ECERS, n=8 DAA, n=19 PAC)	NA	No	0	NO
27	Lyon 1995			Pictorial Scale of Perceived Competence and Social Acceptance for Young Children - Child Rated Cognitive Competence	PSPCSA - Cognitive Competence	SOC/EMO: Pos Beh	RA/Child Rated	Centre	ECERS	ECERS: Developmentally Appropriate Activities	Mean Score	Centre	NR	256	256	F-Ratio	NR	NS	Child	One-way ANOVA; centres divided into 3 categories: Low (<3.95; n=13 for ECERS, n=23 for DAA, n=5 for PAC), Medium (>3.95-4.95; n=24 ECERS, n=17 DAA, n=24 PAC) and High (>4.95; n=11 ECERS, n=8 DAA, n=19 PAC)	NA	No	0	NO
27	Lyon 1995			Pictorial Scale of Perceived Competence and Social Acceptance for Young Children - Child Rated Maternal Acceptance	PSPCSA - Maternal Acceptance	SOC/EMO: Pos Beh	RA/Child Rated	Centre	ECERS	ECERS: Developmentally Appropriate Activities	Mean Score	Centre	NR	256	256	F-Ratio	NR	NS	Child	One-way ANOVA; centres divided into 3 categories: Low (<3.95; n=13 for ECERS, n=23 for DAA, n=5 for PAC), Medium (>3.95-4.95; n=24 ECERS, n=17 DAA, n=24 PAC) and High (>4.95; n=11 ECERS, n=8 DAA, n=19 PAC)	NA	No	0	NO
27	Lyon 1995			Pictorial Scale of Perceived Competence and Social Acceptance for Young Children - Child Rated Peer Acceptance	PSPCSA - Peer Acceptance	SOC/EMO: Pos Beh	RA/Child Rated	Centre	ECERS	ECERS: Developmentally Appropriate Activities	Mean Score	Centre	NR	256	256	F-Ratio	NR	NS	Child	One-way ANOVA; centres divided into 3 categories: Low (<3.95; n=13 for ECERS, n=23 for DAA, n=5 for PAC), Medium (>3.95-4.95; n=24 ECERS, n=17 DAA, n=24 PAC) and High (>4.95; n=11 ECERS, n=8 DAA, n=19 PAC)	NA	No	0	NO
27	Lyon 1995			Pictorial Scale of Perceived Competence and Social Acceptance for Young Children - Teacher Rated Peer Acceptance	PSPCSA - Peer Acceptance	SOC/EMO: Pos Beh	Teacher	Centre	ECERS	ECERS: Developmentally Appropriate Activities	Mean Score	Centre	NR	256	256	F-Ratio	NR	NS	Child	One-way ANOVA; centres divided into 3 categories: Low (<3.95; n=13 for ECERS, n=23 for DAA, n=5 for PAC), Medium (>3.95-4.95; n=24 ECERS, n=17 DAA, n=24 PAC) and High (>4.95; n=11 ECERS, n=8 DAA, n=19 PAC)	NA	No	0	NO
27	Lyon 1995			Pictorial Scale of Perceived Competence and Social Acceptance for Young Children - Teacher Rated Cognitive Competence	PSPCSA - Cognitive Competence	COG++	Teacher	Centre	ECERS	ECERS: Preschool Appropriate Caregiving	Mean Score	Centre	NR	256	256	F-Ratio	NR	NS	Child	One-way ANOVA; centres divided into 3 categories: Low (<3.95; n=13 for ECERS, n=23 for DAA, n=5 for PAC), Medium (>3.95-4.95; n=24 ECERS, n=17 DAA, n=24 PAC) and High (>4.95; n=11 ECERS, n=8 DAA, n=19 PAC)	NA	No	0	NO
27	Lyon 1995			Adaptive Language Inventory	ALI - Total Score	LANG	Teacher	Centre	ECERS	ECERS: Preschool Appropriate Caregiving	Mean Score	Centre	NR	551	551	F-Ratio	NR	NS	Child	One-way ANOVA; centres divided into 3 categories: Low (<3.95; n=13 for ECERS, n=23 for DAA, n=5 for PAC), Medium (>3.95-4.95; n=24 ECERS, n=17 DAA, n=24 PAC) and High (>4.95; n=11 ECERS, n=8 DAA, n=19 PAC)	NA	No	0	NO
27	Lyon 1995			PPVT-Revised	Peabody Picture Vocabulary Test	LANG	RA	Centre	ECERS	ECERS: Preschool Appropriate Caregiving	Mean Score	Centre	NR	489	489	F-Ratio	0.38	NS	Child	One-way ANOVA; centres divided into 3 categories: Low (<3.95; n=13 for ECERS, n=23 for DAA, n=5 for PAC), Medium (>3.95-4.95; n=24 ECERS, n=17 DAA, n=24 PAC) and High (>4.95; n=11 ECERS, n=8 DAA, n=19 PAC)	NA	No	0	NO
27	Lyon 1995			Pictorial Scale of Perceived Competence and Social Acceptance for Young Children - Child Rated Physical Competence	PSPCSA - Physical Competence	PHYS	RA/Child Rated	Centre	ECERS	ECERS: Preschool Appropriate Caregiving	Mean Score	Centre	NR	256	256	F-Ratio	NR	NS	Child	One-way ANOVA; centres divided into 3 categories: Low (<3.95; n=13 for ECERS, n=23 for DAA, n=5 for PAC), Medium (>3.95-4.95; n=24 ECERS, n=17 DAA, n=24 PAC) and High (>4.95; n=11 ECERS, n=8 DAA, n=19 PAC)	NA	No	0	NO
27	Lyon 1995			Pictorial Scale of Perceived Competence and Social Acceptance for Young Children - Teacher Rated Physical Competence	PSPCSA - Physical Competence	PHYS	Teacher	Centre	ECERS	ECERS: Preschool Appropriate Caregiving	Mean Score	Centre	NR	256	256	F-Ratio	NR	NS	Child	One-way ANOVA; centres divided into 3 categories: Low (<3.95; n=13 for ECERS, n=23 for DAA, n=5 for PAC), Medium (>3.95-4.95; n=24 ECERS, n=17 DAA, n=24 PAC) and High (>4.95; n=11 ECERS, n=8 DAA, n=19 PAC)	NA	No	0	NO
27	Lyon 1995			Entwistle Scale of Personal Maturity	Entwistle Scale of Personal Maturity	SOC/EMO: Pos Beh	NR	Centre	ECERS	ECERS: Preschool Appropriate Caregiving	Mean Score	Centre	NR	551	551	F-Ratio	NR	NS	Child	One-way ANOVA; centres divided into 3 categories: Low (<3.95; n=13 for ECERS, n=23 for DAA, n=5 for PAC), Medium (>3.95-4.95; n=24 ECERS, n=17 DAA, n=24 PAC) and High (>4.95; n=11 ECERS, n=8 DAA, n=19 PAC)	NA	No	0	NO
27	Lyon 1995			Pictorial Scale of Perceived Competence and Social Acceptance for Young Children - Child Rated Cognitive Competence	PSPCSA - Cognitive Competence	SOC/EMO: Pos Beh	RA/Child Rated	Centre	ECERS	ECERS: Preschool Appropriate Caregiving	Mean Score	Centre	NR	256	256	F-Ratio	NR	NS	Child	One-way ANOVA; centres divided into 3 categories: Low (<3.95; n=13 for ECERS, n=23 for DAA, n=5 for PAC), Medium (>3.95-4.95; n=24 ECERS, n=17 DAA, n=24 PAC) and High (>4.95; n=11 ECERS, n=8 DAA, n=19 PAC)	NA	No	0	NO
27	Lyon 1995			Pictorial Scale of Perceived Competence and Social Acceptance for Young Children - Child Rated Maternal Acceptance	PSPCSA - Maternal Acceptance	SOC/EMO: Pos Beh	RA/Child Rated	Centre	ECERS	ECERS: Preschool Appropriate Caregiving	Mean Score	Centre	NR	256	256	F-Ratio	NR	NS	Child	One-way ANOVA; centres divided into 3 categories: Low (<3.95; n=13 for ECERS, n=23 for DAA, n=5 for PAC), Medium (>3.95-4.95; n=24 ECERS, n=17 DAA, n=24 PAC) and High (>4.95; n=11 ECERS, n=8 DAA, n=19 PAC)	NA	No	0	NO
27	Lyon 1995			Pictorial Scale of Perceived Competence and Social Acceptance for Young Children - Child Rated Peer Acceptance	PSPCSA - Peer Acceptance	SOC/EMO: Pos Beh	RA/Child Rated	Centre	ECERS	ECERS: Preschool Appropriate Caregiving	Mean Score	Centre	NR	256	256	F-Ratio	NR	NS	Child	One-way ANOVA; centres divided into 3 categories: Low (<3.95; n=13 for ECERS, n=23 for DAA, n=5 for PAC), Medium (>3.95-4.95; n=24 ECERS, n=17 DAA, n=24 PAC) and High (>4.95; n=11 ECERS, n=8 DAA, n=19 PAC)	NA	No	0	NO
27	Lyon 1995			Pictorial Scale of Perceived Competence and Social Acceptance for Young Children - Teacher Rated Peer Acceptance	PSPCSA - Peer Acceptance	SOC/EMO: Pos Beh	Teacher	Centre	ECERS	ECERS: Preschool Appropriate Caregiving	Mean Score	Centre	NR	256	256	F-Ratio	NR	NS	Child	One-way ANOVA; centres divided into 3 categories: Low (<3.95; n=13 for ECERS, n=23 for DAA, n=5 for PAC), Medium (>3.95-4.95; n=24 ECERS, n=17 DAA, n=24 PAC) and High (>4.95; n=11 ECERS, n=8 DAA, n=19 PAC)	NA	No	0	NO
27	Lyon 1995			Pictorial Scale of Perceived Competence and Social Acceptance for Young Children - Teacher Rated Cognitive Competence	PSPCSA - Cognitive Competence	COG++	Teacher	Centre	ECERS	ECERS: Total Score	Mean Score	Centre	NR	256	256	F-Ratio	NR	NS	Child	One-way ANOVA; centres divided into 3 categories: Low (<3.95; n=13 for ECERS, n=23 for DAA, n=5 for PAC), Medium (>3.95-4.95; n=24 ECERS, n=17 DAA, n=24 PAC) and High (>4.95; n=11 ECERS, n=8 DAA, n=19 PAC)	NA	No	0	NO
27	Lyon 1995			Adaptive Language Inventory	ALI - Total Score	LANG	Teacher	Centre	ECERS	ECERS: Total Score	Mean Score	Centre	NR	551	551	F-Ratio	NR	NS	Child	One-way ANOVA; centres divided into 3 categories: Low (<3.95; n=13 for ECERS, n=23 for DAA, n=5 for PAC), Medium (>3.95-4.95; n=24 ECERS, n=17 DAA, n=24 PAC) and High (>4.95; n=11 ECERS, n=8 DAA, n=19 PAC)	NA	No	0	NO
27	Lyon 1995			PPVT-Revised	Peabody Picture Vocabulary Test	LANG	RA	Centre	ECERS	ECERS: Total Score	Mean Score	Centre	NR	489	489	F-Ratio	0.28	NS	Child	One-way ANOVA; centres divided into 3 categories: Low (<3.95; n=13 for ECERS, n=23 for DAA, n=5 for PAC), Medium (>3.95-4.95; n=24 ECERS, n=17 DAA, n=24 PAC) and High (>4.95; n=11 ECERS, n=8 DAA, n=19 PAC)	NA	No	0	NO
27	Lyon 1995			Pictorial Scale of Perceived Competence and Social Acceptance for Young Children - Child Rated Physical Competence	PSPCSA - Physical Competence	PHYS	RA/Child Rated	Centre	ECERS	ECERS: Total Score	Mean Score	Centre	NR	256	256	F-Ratio	NR	NS	Child	One-way ANOVA; centres divided into 3 categories: Low (<3.95; n=13 for ECERS, n=23 for DAA, n=5 for PAC), Medium (>3.95-4.95; n=24 ECERS, n=17 DAA, n=24 PAC) and High (>4.95; n=11 ECERS, n=8 DAA, n=19 PAC)	NA	No	0	NO
27	Lyon 1995			Pictorial Scale of Perceived Competence and Social Acceptance for Young Children - Teacher Rated Physical Competence	PSPCSA - Physical Competence	PHYS	Teacher	Centre	ECERS	ECERS: Total Score	Mean Score	Centre	NR	256	256	F-Ratio	NR	NS	Child	One-way ANOVA; centres divided into 3 categories: Low (<3.95; n=13 for ECERS, n=23 for DAA, n=5 for PAC), Medium (>3.95-4.95; n=24 ECERS, n=17 DAA, n=24 PAC) and High (>4.95; n=11 ECERS, n=8 DAA, n=19 PAC)	NA	No	0	NO
27	Lyon 1995			Entwistle Scale of Personal Maturity	Entwistle Scale of Personal Maturity	SOC/EMO: Pos Beh	NR	Centre	ECERS	ECERS: Total Score	Mean Score	Centre	NR	551	551	F-Ratio	NR	NS	Child	One-way ANOVA; centres divided into 3 categories: Low (<3.95; n=13 for ECERS, n=23 for DAA, n=5 for PAC), Medium (>3.95-4.95; n=24 ECERS, n=17 DAA, n=24 PAC) and High (>4.95; n=11 ECERS, n=8 DAA, n=19 PAC)	NA	No	0	NO
27	Lyon 1995			Pictorial Scale of Perceived Competence and Social Acceptance for Young Children - Child Rated Cognitive Competence	PSPCSA - Cognitive Competence	SOC/EMO: Pos Beh	RA/Child Rated	Centre	ECERS	ECERS: Total Score	Mean Score	Centre	NR	256	256	F-Ratio	NR	NS	Child	One-way ANOVA; centres divided into 3 categories: Low (<3.95; n=13 for ECERS, n=23 for DAA, n=5 for PAC), Medium (>3.95-4.95; n=24 ECERS, n=17 DAA, n=24 PAC) and High (>4.95; n=11 ECERS, n=8 DAA, n=19 PAC)	NA	No	0	NO
27	Lyon 1995			Pictorial Scale of Perceived Competence and Social Acceptance for Young Children - Child Rated Maternal Acceptance	PSPCSA - Maternal Acceptance	SOC/EMO: Pos Beh	RA/Child Rated	Centre	ECERS	ECERS: Total Score	Mean Score	Centre	NR	256	256	F-Ratio	NR	NS	Child	One-way ANOVA; centres divided into 3 categories: Low (<3.95; n=13 for ECERS, n=23 for DAA, n=5 for PAC), Medium (>3.95-4.95; n=24 ECERS, n=17 DAA, n=24 PAC) and High (>4.95; n=11 ECERS, n=8 DAA, n=19 PAC)	NA	No	0	NO
27	Lyon 1995			Pictorial Scale of Perceived Competence and Social Acceptance for Young Children - Child Rated Peer Acceptance	PSPCSA - Peer Acceptance	SOC/EMO: Pos Beh	RA/Child Rated	Centre	ECERS	ECERS: Total Score	Mean Score	Centre	NR	256	256	F-Ratio	4.26	0.05	Child	One-way ANOVA; centres divided into 3 categories: Low (<3.95; n=13 for ECERS, n=23 for DAA, n=5 for PAC), Medium (>3.95-4.95; n=24 ECERS, n=17 DAA, n=24 PAC) and High (>4.95; n=11 ECERS, n=8 DAA, n=19 PAC)	NA	No	0	NO
27	Lyon 1995			Pictorial Scale of Perceived Competence and Social Acceptance for Young Children - Teacher Rated Peer Acceptance	PSPCSA - Peer Acceptance	SOC/EMO: Pos Beh	Teacher	Centre	ECERS	ECERS: Total Score	Mean Score	Centre	NR	256	256	F-Ratio	NR	NS	Child	One-way ANOVA; centres divided into 3 categories: Low (<3.95; n=13 for ECERS, n=23 for DAA, n=5 for PAC), Medium (>3.95-4.95; n=24 ECERS, n=17 DAA, n=24 PAC) and High (>4.95; n=11 ECERS, n=8 DAA, n=19 PAC)	NA	No	0	NO
28	Mashburn 2008		F	Academic Skills (WJ - LWI & AP)	Academic Skills (WJ - LWI & AP)	COMBO	RA	Child	ECERS	ECERS-R: Total Score (Parents and Staff subscale not included)	Mean Score	Classroom	NR	540	540	B	0.78	NS	Child	HLM	Covariates: pretest score, days between pretest score/post-test, sex, race, family income, type of program	Yes	6	No, but controlled for pretest score
28	Mashburn 2008		F	Academic Skills (WJ - LWI & AP)	Academic Skills (WJ - LWI & AP)	COMBO	RA	Child	ECERS	ECERS-R: Total Score (Parents and Staff subscale not included)	Mean Score	Classroom	NR	540	540	SE	0.5	NS	Child	HLM	Covariates: pretest score, days between pretest score/post-test, sex, race, family income, type of program	Yes	6	No, but controlled for pretest score
28	Mashburn 2008		F	Language Skills (PPVT & OWLS)	Language Skills (Combo - PPVT & OWLS)	LANG	RA	Child	ECERS	ECERS-R: Total Score (Parents and Staff subscale not included)	Mean Score	Classroom	NR	540	540	B	0.56	NS	Child	HLM	Covariates: pretest score, days between pretest score/post-test, sex, race, family income, type of program	Yes	6	No, but controlled for pretest score
28	Mashburn 2008		F	Language Skills (PPVT & OWLS)	Language Skills (Combo - PPVT & OWLS)	LANG	RA	Child	ECERS	ECERS-R: Total Score (Parents and Staff subscale not included)	Mean Score	Classroom	NR	540	540	SE	0.5	NS	Child	HLM	Covariates: pretest score, days between pretest score/post-test, sex, race, family income, type of program	Yes	6	No, but controlled for pretest score
28	Mashburn 2008		F	Literacy Skills (Story and Print Concepts)	Story & Print Concepts - Total Score	LANG	RA	Child	ECERS	ECERS-R: Total Score (Parents and Staff subscale not included)	Mean Score	Classroom	NR	540	540	B	0.14	NS	Child	HLM	Covariates: pretest score, days between pretest score/post-test, sex, race, family income, type of program	Yes	6	No, but controlled for pretest score
28	Mashburn 2008		F	Literacy Skills (Story and Print Concepts)	Story & Print Concepts - Total Score	LANG	RA	Child	ECERS	ECERS-R: Total Score (Parents and Staff subscale not included)	Mean Score	Classroom	NR	540	540	SE	0.15	NS	Child	HLM	Covariates: pretest score, days between pretest score/post-test, sex, race, family income, type of program	Yes	6	No, but controlled for pretest score
29	Mashburn, Pianta 2008		A	WJ-III ACH: Applied Problems	WJ - Applied Problems	COG+MATH / MATH	RA	Child	ECERS	ECERS-R: Total Score (Parents and Staff subscale not included)	Mean Score	Classroom	2439	2439	2439	B	0.05	NS	Child	Model 4: Overall quality	Covariates: pretest scores, gender, ethnicity, mother’s education, poverty, state	Yes	6	No, but controlled for pretest score
29	Mashburn, Pianta 2008		A	WJ-III ACH: Applied Problems	WJ - Applied Problems	COG+MATH / MATH	RA	Child	ECERS	ECERS-R: Total Score (Parents and Staff subscale not included)	Mean Score	Classroom	2439	2439	2439	SE	0.32	NS	Child	Model 4: Overall quality	Covariates: pretest scores, gender, ethnicity, mother’s education, poverty, state	Yes	6	No, but controlled for pretest score
29	Mashburn, Pianta 2008		A	Letter-Naming Test	Identifying Letters (Letter-Naming Test)	LANG	RA	Child	ECERS	ECERS-R: Total Score (Parents and Staff subscale not included)	Mean Score	Classroom	2439	2439	2439	B	0.27	NS	Child	Model 4: Overall quality	Covariates: pretest scores, gender, ethnicity, mother’s education, poverty, state	Yes	6	No, but controlled for pretest score
29	Mashburn, Pianta 2008		A	Letter-Naming Test	Identifying Letters (Letter-Naming Test)	LANG	RA	Child	ECERS	ECERS-R: Total Score (Parents and Staff subscale not included)	Mean Score	Classroom	2439	2439	2439	SE	0.22	NS	Child	Model 4: Overall quality	Covariates: pretest scores, gender, ethnicity, mother’s education, poverty, state	Yes	6	No, but controlled for pretest score
29	Mashburn, Pianta 2008		A	Oral & Written Language Scales - Oral Expression Scale	OWLS - Oral Expression Scale	LANG	RA	Child	ECERS	ECERS-R: Total Score (Parents and Staff subscale not included)	Mean Score	Classroom	2439	2439	2439	B	0.79	0.01	Child	Model 4: Overall quality	Covariates: pretest scores, gender, ethnicity, mother’s education, poverty, state	Yes	6	No, but controlled for pretest score
29	Mashburn, Pianta 2008		A	Oral & Written Language Scales - Oral Expression Scale	OWLS - Oral Expression Scale	LANG	RA	Child	ECERS	ECERS-R: Total Score (Parents and Staff subscale not included)	Mean Score	Classroom	2439	2439	2439	SE	0.27	0.01	Child	Model 4: Overall quality	Covariates: pretest scores, gender, ethnicity, mother’s education, poverty, state	Yes	6	No, but controlled for pretest score
29	Mashburn, Pianta 2008		A	PPVT-III	Peabody Picture Vocabulary Test	LANG	RA	Child	ECERS	ECERS-R: Total Score (Parents and Staff subscale not included)	Mean Score	Classroom	2439	2439	2439	B	0.49	NS	Child	Model 4: Overall quality	Covariates: pretest scores, gender, ethnicity, mother’s education, poverty, state	Yes	6	No, but controlled for pretest score
29	Mashburn, Pianta 2008		A	PPVT-III	Peabody Picture Vocabulary Test	LANG	RA	Child	ECERS	ECERS-R: Total Score (Parents and Staff subscale not included)	Mean Score	Classroom	2439	2439	2439	SE	0.28	NS	Child	Model 4: Overall quality	Covariates: pretest scores, gender, ethnicity, mother’s education, poverty, state	Yes	6	No, but controlled for pretest score
29	Mashburn, Pianta 2008		A	WJ-III ACH: Rhyming	WJ - Rhyming	LANG	RA	Child	ECERS	ECERS-R: Total Score (Parents and Staff subscale not included)	Mean Score	Classroom	2439	2439	2439	B	0.13	NS	Child	Model 4: Overall quality	Covariates: pretest scores, gender, ethnicity, mother’s education, poverty, state	Yes	6	No, but controlled for pretest score
29	Mashburn, Pianta 2008		A	WJ-III ACH: Rhyming	WJ - Rhyming	LANG	RA	Child	ECERS	ECERS-R: Total Score (Parents and Staff subscale not included)	Mean Score	Classroom	2439	2439	2439	SE	0.1	NS	Child	Model 4: Overall quality	Covariates: pretest scores, gender, ethnicity, mother’s education, poverty, state	Yes	6	No, but controlled for pretest score
29	Mashburn, Pianta 2008		A	Teacher Child Rating Scale - Social Competence	TCRS - Social Competence	SOC/EMO: Pos Beh	Teacher	Child	ECERS	ECERS-R: Total Score (Parents and Staff subscale not included)	Mean Score	Classroom	2307	2307	2307	B	0.02	NS	Child	Model 4: Overall quality	Covariates: pretest scores, gender, ethnicity, mother’s education, poverty, state	Yes	6	No, but controlled for pretest score
29	Mashburn, Pianta 2008		A	Teacher Child Rating Scale - Social Competence	TCRS - Social Competence	SOC/EMO: Pos Beh	Teacher	Child	ECERS	ECERS-R: Total Score (Parents and Staff subscale not included)	Mean Score	Classroom	2307	2307	2307	SE	0.03	NS	Child	Model 4: Overall quality	Covariates: pretest scores, gender, ethnicity, mother’s education, poverty, state	Yes	6	No, but controlled for pretest score
29	Mashburn, Pianta 2008		A	Teacher Child Rating Scale - Behavior Problems	TCRS - Behavior Problems	SOC/EMO: Prob Beh	Teacher	Child	ECERS	ECERS-R: Total Score (Parents and Staff subscale not included)	Mean Score	Classroom	2307	2307	2307	B	-0.02	NS	Child	Model 4: Overall quality	Covariates: pretest scores, gender, ethnicity, mother’s education, poverty, state	Yes	6	No, but controlled for pretest score
29	Mashburn, Pianta 2008		A	Teacher Child Rating Scale - Behavior Problems	TCRS - Behavior Problems	SOC/EMO: Prob Beh	Teacher	Child	ECERS	ECERS-R: Total Score (Parents and Staff subscale not included)	Mean Score	Classroom	2307	2307	2307	SE	0.02	NS	Child	Model 4: Overall quality	Covariates: pretest scores, gender, ethnicity, mother’s education, poverty, state	Yes	6	No, but controlled for pretest score
33	McCartney 1984		C	Adaptive Language Inventory	ALI - Total Score	LANG	Teacher	Child	ECERS	ECERS: Total Score (Parents and Staff subscale scale not included)	Mean Score	Child	124	124	124	Beta	0.43	0.001	Child	Hierarchical Multiple Regression	Covariates: age of testing, parental values (social skills), parental values (conformity), age of entry, hours in center care	Yes	5	NO
33	McCartney 1984		C	Adaptive Language Inventory	ALI - Total Score	LANG	Teacher	NR	ECERS	ECERS: Total Score (Parents and Staff subscale scale not included)	Mean Score	NR	NR	124	124	Pearson Correlation	0.35	0.001	Child	Pearson's Correlation	none	Yes	0	NO
33	McCartney 1984		C	Communication Task	Communication Task	LANG	RA	Child	ECERS	ECERS: Total Score (Parents and Staff subscale scale not included)	Mean Score	Child	46	46	46	Beta	0.46	0.01	Child	Hierarchical Multiple Regression	Covariates: age of testing, parental values (social skills), parental values (conformity), age of entry, hours in center care	Yes	5	NO
33	McCartney 1984		C	Communication Task	Communication Task	LANG	RA	NR	ECERS	ECERS: Total Score (Parents and Staff subscale scale not included)	Mean Score	NR	NR	46	46	Pearson Correlation	0.39	0.001	Child	Pearson's Correlation	none	Yes	0	NO
33	McCartney 1984		C	PPVT-Revised	Peabody Picture Vocabulary Test	LANG	RA	Child	ECERS	ECERS: Total Score (Parents and Staff subscale scale not included)	Mean Score	Child	131	131	131	Beta	0.19	NS (p < 0.10)	Child	Hierarchical Multiple Regression	Covariates: age of testing, parental values (social skills), parental values (conformity), age of entry, hours in center care	Yes	5	NO
33	McCartney 1984		C	PPVT-Revised	Peabody Picture Vocabulary Test	LANG	RA	NR	ECERS	ECERS: Total Score (Parents and Staff subscale scale not included)	Mean Score	NR	NR	131	131	Pearson Correlation	0.23	0.01	Child	Pearson's Correlation	none	Yes	0	NO
33	McCartney 1984		C	Preschool Language Assessment Instrument (PLAI)	PLAI	LANG	RA	Child	ECERS	ECERS: Total Score (Parents and Staff subscale scale not included)	Mean Score	Child	131	131	131	Beta	0.23	0.01	Child	Hierarchical Multiple Regression	Covariates: age of testing, parental values (social skills), parental values (conformity), age of entry, hours in center care	Yes	5	NO
33	McCartney 1984		C	Preschool Language Assessment Instrument (PLAI)	PLAI	LANG	RA	NR	ECERS	ECERS: Total Score (Parents and Staff subscale scale not included)	Mean Score	NR	NR	131	131	Pearson Correlation	0.23	0.01	Child	Pearson's Correlation	none	Yes	0	NO
34	McCartney 1982		C	Child Behavior Inventory - Dependence	CBI - Dependence	APPROACH	Teacher	Child	ECERS	ECERS: Total Score	Mean Score	child	130	130	130	B	-0.68	0.001	Child	Hierarchical Multiple Regression	Covariates: age, mother's PPVT, maternal education, maternal ethnicity, age at entry, number of hours in group care, adult talk to children	No	7	NO
34	McCartney 1982		C	Child Behavior Inventory - Dependence	CBI - Dependence	APPROACH	Teacher	Child	ECERS	ECERS: Total Score	Mean Score	child	130	130	130	SE	NR	0.001	Child	Hierarchical Multiple Regression	Covariates: age, mother's PPVT, maternal education, maternal ethnicity, age at entry, number of hours in group care, adult talk to children	No	7	NO
34	McCartney 1982		C	Child Behavior Inventory - Task Oriented	CBI - Task Oriented	APPROACH	Teacher	Child	ECERS	ECERS: Total Score	Mean Score	child	130	130	130	B	-0.18	NS	Child	Hierarchical Multiple Regression	Covariates: age, mother's PPVT, maternal education, maternal ethnicity, age at entry, number of hours in group care, adult talk to children	No	7	NO
34	McCartney 1982		C	Child Behavior Inventory - Task Oriented	CBI - Task Oriented	APPROACH	Teacher	Child	ECERS	ECERS: Total Score	Mean Score	child	130	130	130	SE	NR	NS	Child	Hierarchical Multiple Regression	Covariates: age, mother's PPVT, maternal education, maternal ethnicity, age at entry, number of hours in group care, adult talk to children	No	7	NO
34	McCartney 1982		C	Child Behavior Inventory - Intelligence	CBI - Intelligence	COG	Teacher	Child	ECERS	ECERS: Total Score	Mean Score	child	130	130	130	B	0.09	NS	Child	Hierarchical Multiple Regression	Covariates: age, mother's PPVT, maternal education, maternal ethnicity, age at entry, number of hours in group care, adult talk to children	No	7	NO
34	McCartney 1982		C	Child Behavior Inventory - Intelligence	CBI - Intelligence	COG	Teacher	Child	ECERS	ECERS: Total Score	Mean Score	child	130	130	130	SE	NR	NS	Child	Hierarchical Multiple Regression	Covariates: age, mother's PPVT, maternal education, maternal ethnicity, age at entry, number of hours in group care, adult talk to children	No	7	NO
34	McCartney 1982		C	Adaptive Language Inventory	ALI - Total Score	LANG	Teacher	Child	ECERS	ECERS: Total Score	Mean Score	child	130	130	130	B	0.1	NS	Child	Hierarchical Multiple Regression	Covariates: age, mother's PPVT, maternal education, maternal ethnicity, age at entry, number of hours in group care, adult talk to children	No	7	NO
34	McCartney 1982		C	Adaptive Language Inventory	ALI - Total Score	LANG	Teacher	Child	ECERS	ECERS: Total Score	Mean Score	child	130	130	130	SE	NR	NS	Child	Hierarchical Multiple Regression	Covariates: age, mother's PPVT, maternal education, maternal ethnicity, age at entry, number of hours in group care, adult talk to children	No	7	NO
34	McCartney 1982		C	PPVT-Revised	Peabody Picture Vocabulary Test	LANG	RA	Child	ECERS	ECERS: Total Score	Mean Score	child	137	137	137	B	0.07	NS	Child	Hierarchical Multiple Regression	Covariates: age, mother's PPVT, maternal education, maternal ethnicity, age at entry, number of hours in group care, adult talk to children	No	7	NO
34	McCartney 1982		C	PPVT-Revised	Peabody Picture Vocabulary Test	LANG	RA	Child	ECERS	ECERS: Total Score	Mean Score	child	137	137	137	SE	NR	NS	Child	Hierarchical Multiple Regression	Covariates: age, mother's PPVT, maternal education, maternal ethnicity, age at entry, number of hours in group care, adult talk to children	No	7	NO
34	McCartney 1982		C	Preschool Language Assessment Instrument (PLAI)	PLAI	LANG	RA	Child	ECERS	ECERS: Total Score	Mean Score	child	136	136	136	B	0.25	0.05	Child	Hierarchical Multiple Regression	Covariates: age, mother's PPVT, maternal education, maternal ethnicity, age at entry, number of hours in group care, adult talk to children	No	7	NO
34	McCartney 1982		C	Preschool Language Assessment Instrument (PLAI)	PLAI	LANG	RA	Child	ECERS	ECERS: Total Score	Mean Score	child	136	136	136	SE	NR	0.05	Child	Hierarchical Multiple Regression	Covariates: age, mother's PPVT, maternal education, maternal ethnicity, age at entry, number of hours in group care, adult talk to children	No	7	NO
34	McCartney 1982		C	Adult Orientation (author created)	Adult Orientation	SOC/EMO: Pos Beh	Teacher	Child	ECERS	ECERS: Total Score	Mean Score	child	130	130	130	B	0.01	NS	Child	Hierarchical Multiple Regression	Covariates: age, mother's PPVT, maternal education, maternal ethnicity, age at entry, number of hours in group care, adult talk to children	No	7	NO
34	McCartney 1982		C	Adult Orientation (author created)	Adult Orientation	SOC/EMO: Pos Beh	Teacher	Child	ECERS	ECERS: Total Score	Mean Score	child	130	130	130	SE	NR	NS	Child	Hierarchical Multiple Regression	Covariates: age, mother's PPVT, maternal education, maternal ethnicity, age at entry, number of hours in group care, adult talk to children	No	7	NO
34	McCartney 1982		C	Child Behavior Inventory - Considerateness	CBI - Considerateness	SOC/EMO: Pos Beh	Teacher	Child	ECERS	ECERS: Total Score	Mean Score	child	130	130	130	B	0.35	0.01	Child	Hierarchical Multiple Regression	Covariates: age, mother's PPVT, maternal education, maternal ethnicity, age at entry, number of hours in group care, adult talk to children	No	7	NO
34	McCartney 1982		C	Child Behavior Inventory - Considerateness	CBI - Considerateness	SOC/EMO: Pos Beh	Teacher	Child	ECERS	ECERS: Total Score	Mean Score	child	130	130	130	SE	NR	0.01	Child	Hierarchical Multiple Regression	Covariates: age, mother's PPVT, maternal education, maternal ethnicity, age at entry, number of hours in group care, adult talk to children	No	7	NO
34	McCartney 1982		C	Child Behavior Inventory - Sociability	CBI - Sociability	SOC/EMO: Pos Beh	Teacher	Child	ECERS	ECERS: Total Score	Mean Score	child	130	130	130	B	0.74	0.001	Child	Hierarchical Multiple Regression	Covariates: age, mother's PPVT, maternal education, maternal ethnicity, age at entry, number of hours in group care, adult talk to children	No	7	NO
34	McCartney 1982		C	Child Behavior Inventory - Sociability	CBI - Sociability	SOC/EMO: Pos Beh	Teacher	Child	ECERS	ECERS: Total Score	Mean Score	child	130	130	130	SE	NR	0.001	Child	Hierarchical Multiple Regression	Covariates: age, mother's PPVT, maternal education, maternal ethnicity, age at entry, number of hours in group care, adult talk to children	No	7	NO
34	McCartney 1982		C	Problem Behavior Questionnaire - Aggressiveness-Hostile	PBQ - Aggressiveness-Hostile	SOC/EMO: Prob Beh	Teacher	Child	ECERS	ECERS: Total Score	Mean Score	child	130	130	130	B	0.31	0.05	Child	Hierarchical Multiple Regression	Covariates: age, mother's PPVT, maternal education, maternal ethnicity, age at entry, number of hours in group care, adult talk to children	No	7	NO
34	McCartney 1982		C	Problem Behavior Questionnaire - Aggressiveness-Hostile	PBQ - Aggressiveness-Hostile	SOC/EMO: Prob Beh	Teacher	Child	ECERS	ECERS: Total Score	Mean Score	child	130	130	130	SE	NR	0.05	Child	Hierarchical Multiple Regression	Covariates: age, mother's PPVT, maternal education, maternal ethnicity, age at entry, number of hours in group care, adult talk to children	No	7	NO
34	McCartney 1982		C	Problem Behavior Questionnaire - Anxious	PBQ - Anxious	SOC/EMO: Prob Beh	Teacher	Child	ECERS	ECERS: Total Score	Mean Score	child	130	130	130	B	0.87	0.001	Child	Hierarchical Multiple Regression	Covariates: age, mother's PPVT, maternal education, maternal ethnicity, age at entry, number of hours in group care, adult talk to children	No	7	NO
34	McCartney 1982		C	Problem Behavior Questionnaire - Anxious	PBQ - Anxious	SOC/EMO: Prob Beh	Teacher	Child	ECERS	ECERS: Total Score	Mean Score	child	130	130	130	SE	NR	0.001	Child	Hierarchical Multiple Regression	Covariates: age, mother's PPVT, maternal education, maternal ethnicity, age at entry, number of hours in group care, adult talk to children	No	7	NO
34	McCartney 1982		C	Problem Behavior Questionnaire - Hyperactivity-Distractible	PBQ - Hyperactivity-Distractible	SOC/EMO: Prob Beh	Teacher	Child	ECERS	ECERS: Total Score	Mean Score	child	130	130	130	B	0.3	0.05	Child	Hierarchical Multiple Regression	Covariates: age, mother's PPVT, maternal education, maternal ethnicity, age at entry, number of hours in group care, adult talk to children	No	7	NO
34	McCartney 1982		C	Problem Behavior Questionnaire - Hyperactivity-Distractible	PBQ - Hyperactivity-Distractible	SOC/EMO: Prob Beh	Teacher	Child	ECERS	ECERS: Total Score	Mean Score	child	130	130	130	SE	NR	0.05	Child	Hierarchical Multiple Regression	Covariates: age, mother's PPVT, maternal education, maternal ethnicity, age at entry, number of hours in group care, adult talk to children	No	7	NO
34	McCartney 1982		C	Problem Behavior Questionnaire - Total Maladjustment	PBQ - Total Maladjustment	SOC/EMO: Prob Beh	Teacher	Child	ECERS	ECERS: Total Score	Mean Score	child	130	130	130	B	0.6	0.001	Child	Hierarchical Multiple Regression	Covariates: age, mother's PPVT, maternal education, maternal ethnicity, age at entry, number of hours in group care, adult talk to children	No	7	NO
34	McCartney 1982		C	Problem Behavior Questionnaire - Total Maladjustment	PBQ - Total Maladjustment	SOC/EMO: Prob Beh	Teacher	Child	ECERS	ECERS: Total Score	Mean Score	child	130	130	130	SE	NR	0.001	Child	Hierarchical Multiple Regression	Covariates: age, mother's PPVT, maternal education, maternal ethnicity, age at entry, number of hours in group care, adult talk to children	No	7	NO
34	McCartney 1982		C	Child Behavior Inventory - Dependence	CBI - Dependence	APPROACH	Teacher	Child	ECERS	ECERS: Total Score	Mean Score	child	150	150	150	Pearson Correlation	-0.13	NS	Child	Pearson's Correlation	none	No	0	NO	study does not distinguish between sig values less than p < 0.05
34	McCartney 1982		C	Child Behavior Inventory - Task Oriented	CBI - Task Oriented	APPROACH	Teacher	Child	ECERS	ECERS: Total Score	Mean Score	child	150	150	150	Pearson Correlation	0.37	0.05	Child	Pearson's Correlation	none	No	0	NO	study does not distinguish between sig values less than p < 0.05
34	McCartney 1982		C	Child Behavior Inventory - Intelligence	CBI - Intelligence	COG	Teacher	Child	ECERS	ECERS: Total Score	Mean Score	child	150	150	150	Pearson Correlation	0.45	0.05	Child	Pearson's Correlation	none	No	0	NO	study does not distinguish between sig values less than p < 0.05
34	McCartney 1982		C	Adaptive Language Inventory	ALI - Total Score	LANG	Teacher	Child	ECERS	ECERS: Total Score	Mean Score	child	150	150	150	Pearson Correlation	0.33	0.05	Child	Pearson's Correlation	none	No	0	NO	study does not distinguish between sig values less than p < 0.05
34	McCartney 1982		C	PPVT-Revised	Peabody Picture Vocabulary Test	LANG	RA	Child	ECERS	ECERS: Total Score	Mean Score	child	150	150	150	Pearson Correlation	0.21	0.05	Child	Pearson's Correlation	none	No	0	NO	study does not distinguish between sig values less than p < 0.05
34	McCartney 1982		C	Preschool Language Assessment Instrument (PLAI)	PLAI	LANG	RA	Child	ECERS	ECERS: Total Score	Mean Score	child	150	150	150	Pearson Correlation	0.21	0.05	Child	Pearson's Correlation	none	No	0	NO	study does not distinguish between sig values less than p < 0.05
34	McCartney 1982		C	Adult Orientation (author created)	Adult Orientation	SOC/EMO: Pos Beh	Teacher	Child	ECERS	ECERS: Total Score	Mean Score	child	150	150	150	Pearson Correlation	0.26	0.05	Child	Pearson's Correlation	none	No	0	NO	study does not distinguish between sig values less than p < 0.05
34	McCartney 1982		C	Child Behavior Inventory - Considerateness	CBI - Considerateness	SOC/EMO: Pos Beh	Teacher	Child	ECERS	ECERS: Total Score	Mean Score	child	150	150	150	Pearson Correlation	0.58	0.05	Child	Pearson's Correlation	none	No	0	NO	study does not distinguish between sig values less than p < 0.05
34	McCartney 1982		C	Child Behavior Inventory - Sociability	CBI - Sociability	SOC/EMO: Pos Beh	Teacher	Child	ECERS	ECERS: Total Score	Mean Score	child	150	150	150	Pearson Correlation	0.67	0.05	Child	Pearson's Correlation	none	No	0	NO	study does not distinguish between sig values less than p < 0.05
34	McCartney 1982		C	Problem Behavior Questionnaire - Aggressiveness	PBQ - Aggressiveness	SOC/EMO: Prob Beh	Teacher	Child	ECERS	ECERS: Total Score	Mean Score	child	150	150	150	Pearson Correlation	0.03	NS	Child	Pearson's Correlation	none	No	0	NO	study does not distinguish between sig values less than p < 0.05
34	McCartney 1982		C	Problem Behavior Questionnaire - Anxiety	PBQ - Anxious	SOC/EMO: Prob Beh	Teacher	Child	ECERS	ECERS: Total Score	Mean Score	child	150	150	150	Pearson Correlation	0.17	0.05	Child	Pearson's Correlation	none	No	0	NO	study does not distinguish between sig values less than p < 0.05
34	McCartney 1982		C	Problem Behavior Questionnaire - Hyperactivity	PBQ - Hyperactivity	SOC/EMO: Prob Beh	Teacher	Child	ECERS	ECERS: Total Score	Mean Score	child	150	150	150	Pearson Correlation	0.11	NS	Child	Pearson's Correlation	none	No	0	NO	study does not distinguish between sig values less than p < 0.05
34	McCartney 1982		C	Problem Behavior Questionnaire - Total Maladjustment	PBQ - Total Maladjustment	SOC/EMO: Prob Beh	Teacher	Child	ECERS	ECERS: Total Score	Mean Score	child	150	150	150	Pearson Correlation	0.11	NS	Child	Pearson's Correlation	none	No	0	NO	study does not distinguish between sig values less than p < 0.05
36	McWayne 2004			Early Screening Inventory - Revised, Kindergarten Version (ESI-K)	Early Screening Inventory-K	COMBO	RA	Child	ECERS	ECERS-R: Total Score	Mean Score	NR	195	195	195	Beta	0.02	NS	Child	Hierarchical Multiple Regression	Covariates: age, sex, neighbourhood structural danger, neighbourhood social stress	Yes	4	NO
36	McWayne 2004			Competency Profiles (i.e., Classroom Competency patterns)	Competency Patterns Profiles	COMBO	NR	NR	ECERS	ECERS-R: Total Score	Mean Score	NR	NR	195	195	F-Ratio	1.25	NS	Child	7 Child Profiles Based on Hierarchical Cluster Analysis of Child Competencies	none	Yes	0	NO
37	Montes 2005			Teacher Child Rating Scale - Task orientation (percent at risk)	Teacher Child Rating Scale - Task Orientation (percent at risk)	APPROACH	Teacher	Classroom	ECERS	ECERS-R: Total Score	Mean Score	Classroom	88	88	1551	F-Ratio	<1	NS	Classroom n = 88	MANCOVA grouped by ECERS median split 6.4; MANCOVA was used to determine the association between process quality and the percentage of students with socio-emotional risk factors	Covariates: Gender, minority ethnicity distribution of the classroom	Yes	2	NO
37	Montes 2005			Teacher Child Rating Scale - Assertive Social skills (Percent at risk)	TCRS - Assertive Social skills (Percent at risk)	SOC/EMO: Pos Beh	Teacher	Classroom	ECERS	ECERS-R: Total Score	Mean Score	Classroom	88	88	1551	F-Ratio	<1	NS	Classroom n = 88	MANCOVA grouped by ECERS median split 6.4; MANCOVA was used to determine the association between process quality and the percentage of students with socio-emotional risk factors	Covariates: Gender, minority ethnicity distribution of the classroom	Yes	2	NO
37	Montes 2005			Teacher Child Rating Scale - Behavior Control (Percent at risk)	TCRS - Behavior Control (Percent at risk)	SOC/EMO: Pos Beh	Teacher	Classroom	ECERS	ECERS-R: Total Score	Mean Score	Classroom	88	88	1551	F-Ratio	<1	NS	Classroom n = 88	MANCOVA grouped by ECERS median split 6.4; MANCOVA was used to determine the association between process quality and the percentage of students with socio-emotional risk factors	Covariates: Gender, minority ethnicity distribution of the classroom	Yes	2	NO
37	Montes 2005			Teacher Child Rating Scale - Decreased risk status	TCRS - Decreased risk status	SOC/EMO: Pos Beh	Teacher	Classroom	ECERS	ECERS-R: Total Score	Mean Score	Classroom	88	88	1551	B	5.65	0.05	Classroom n = 88	MANCOVA grouped by ECERS median split 6.4; MANCOVA was used to determine the association between process quality and the percentage of students with socio-emotional risk factors	Covariates: Gender, minority ethnicity distribution of the classroom	Yes	2	NO
37	Montes 2005			Teacher Child Rating Scale - Decreased risk status	TCRS - Decreased risk status	SOC/EMO: Pos Beh	Teacher	Classroom	ECERS	ECERS-R: Total Score	Mean Score	Classroom	88	88	1551	Cohen's d	0.52	0.05	Classroom n = 88	MANCOVA grouped by ECERS median split 6.4; MANCOVA was used to determine the association between process quality and the percentage of students with socio-emotional risk factors	Covariates: Gender, minority ethnicity distribution of the classroom	Yes	2	NO
37	Montes 2005			Teacher Child Rating Scale - Decreased risk status	TCRS - Decreased risk status	SOC/EMO: Pos Beh	Teacher	Classroom	ECERS	ECERS-R: Total Score	Mean Score	Classroom	88	88	1551	F-Ratio	5.46	0.05	Classroom n = 88	MANCOVA grouped by ECERS median split 6.4; MANCOVA was conducted to determine the association between process quality and the percentage of students with decreased (DRS) and increased (IRS) risk status	Covariates: Gender, minority ethnicity distribution of the classroom	Yes	2	NO
37	Montes 2005			Teacher Child Rating Scale - Decreased risk status	TCRS - Decreased risk status	SOC/EMO: Pos Beh	Teacher	Classroom	ECERS	ECERS-R: Total Score	Mean Score	Classroom	88	88	1551	T-Test	2.34	0.05	Classroom n = 88	MANCOVA grouped by ECERS median split 6.4; MANCOVA was used to determine the association between process quality and the percentage of students with socio-emotional risk factors	Covariates: Gender, minority ethnicity distribution of the classroom	Yes	2	NO
37	Montes 2005			Teacher Child Rating Scale - Peer sociability (percent at risk)	TCRS - Peer sociability (percent at risk)	SOC/EMO: Pos Beh	Teacher	Classroom	ECERS	ECERS-R: Total Score	Mean Score	Classroom	88	88	1551	F-Ratio	1.01	NS	Classroom n = 88	MANCOVA grouped by ECERS median split 6.4; MANCOVA was used to determine the association between process quality and the percentage of students with socio-emotional risk factors	Covariates: Gender, minority ethnicity distribution of the classroom	Yes	2	NO
37	Montes 2005			Teacher Child Rating Scale - Percent not at risk	TCRS - Percent not at risk	SOC/EMO: Pos Beh	Teacher	Classroom	ECERS	ECERS-R: Total Score	Mean Score	Classroom	88	88	1551	F-Ratio	1.26	NS	Classroom n = 88	MANCOVA grouped by ECERS median split 6.4; MANCOVA was used to determine the association between process quality and the percentage of students with socio-emotional risk factors	Covariates: Gender, minority ethnicity distribution of the classroom	Yes	2	NO
37	Montes 2005			Teacher Child Rating Scale - Increased risk status	TCRS - Increased risk status	SOC/EMO: Prob Beh	Teacher	Classroom	ECERS	ECERS-R: Total Score	Mean Score	Classroom	88	88	1551	B	-4.58	0.05	Classroom n = 88	MANCOVA grouped by ECERS median split 6.4; MANCOVA was used to determine the association between process quality and the percentage of students with socio-emotional risk factors	Covariates: Gender, minority ethnicity distribution of the classroom	Yes	2	NO
37	Montes 2005			Teacher Child Rating Scale - Increased risk status	TCRS - Increased risk status	SOC/EMO: Prob Beh	Teacher	Classroom	ECERS	ECERS-R: Total Score	Mean Score	Classroom	88	88	1551	Cohen's d	0.41	0.05	Classroom n = 88	MANCOVA grouped by ECERS median split 6.4; MANCOVA was used to determine the association between process quality and the percentage of students with socio-emotional risk factors	Covariates: Gender, minority ethnicity distribution of the classroom	Yes	2	NO
37	Montes 2005			Teacher Child Rating Scale - Increased risk status	TCRS - Increased risk status	SOC/EMO: Prob Beh	Teacher	Classroom	ECERS	ECERS-R: Total Score	Mean Score	Classroom	88	88	1551	F-Ratio	4.22	0.05	Classroom n = 88	MANCOVA grouped by ECERS median split 6.4; MANCOVA was conducted to determine the association between process quality and the percentage of students with decreased (DRS) and increased (IRS) risk status	Covariates: Gender, minority ethnicity distribution of the classroom	Yes	2	NO
37	Montes 2005			Teacher Child Rating Scale - Increased risk status	TCRS - Increased risk status	SOC/EMO: Prob Beh	Teacher	Classroom	ECERS	ECERS-R: Total Score	Mean Score	Classroom	88	88	1551	T-Test	-2.05	0.05	Classroom n = 88	MANCOVA grouped by ECERS median split 6.4; MANCOVA was used to determine the association between process quality and the percentage of students with socio-emotional risk factors	Covariates: Gender, minority ethnicity distribution of the classroom	Yes	2	NO
37	Montes 2005			Teacher Child Rating Scale - Multiple risk	TCRS - Multiple risk	SOC/EMO: Prob Beh	Teacher	Classroom	ECERS	ECERS-R: Total Score	Mean Score	Classroom	88	88	1551	F-Ratio	<1	NS	Classroom n = 88	MANCOVA grouped by ECERS median split 6.4; MANCOVA was used to determine the association between process quality and the percentage of students with socio-emotional risk factors	Covariates: Gender, minority ethnicity distribution of the classroom	Yes	2	NO
37	Montes 2005			Teacher Child Rating Scale - Socio-emotional Risk (i.e., overall MANCOVA)	ECRS - Socio-Emotional Risk (overall MANCOVA)		Teacher	NR	ECERS	ECERS-R: Total Score	Mean Score	Classroom	88	88	1551	F-Ratio	1.31	NS	Classroom n = 88	Overall MANCOVA Social-Emotional Risk Factors, grouped by ECERS median split 6.4; MANCOVA was used to determine the association between process quality and the percentage of students with socio-emotional risk factors	Covariates: Gender, minority ethnicity distribution of the classroom	Yes	2	NO
37	Montes 2005			Teacher Child Rating Scale - Change in risk status (i.e., overall MANCOVA)	TCRS - Change in risk status		Teacher	Classroom	ECERS	ECERS-R: Total Score	Mean Score	Classroom	88	88	1551	F-Ratio	4.15	0.05	Classroom n = 88	Overall MANCOVA Change in Risk Factors, grouped by ECERS median split 6.4; MANCOVA was conducted to determine the association between process quality and the percentage of students with decreased (DRS) and increased (IRS) risk status	Covariates: Gender, minority ethnicity distribution of the classroom	Yes	2	NO
41	Peisner-Feinberg 1997		D	WJ-ACH Revised Math (Applied Problems)	WJ - Applied Problems	COG+MATH / MATH	RA	NR	ECERS	ECERS: Total Score (Parents and Staff subscale scale not included)	Mean Score	NR	NR	757	757	Pearson Correlation	0.14	0.001	Child	Pearson's Correlation	none	Yes	0	NO
41	Peisner-Feinberg 1997		D	Child Behavior Inventory - Cognitive/Attention	CBI - Cognitive/Attention	COMBO	Teacher	NR	ECERS	ECERS: Total Score (Parents and Staff subscale scale not included)	Mean Score	NR	NR	757	757	Pearson Correlation	0.16	0.001	Child	Pearson's Correlation	none	Yes	0	NO
41	Peisner-Feinberg 1997		D	PPVT-Revised	Peabody Picture Vocabulary Test	LANG	RA	NR	ECERS	ECERS: Total Score (Parents and Staff subscale scale not included)	Mean Score	NR	NR	757	757	Pearson Correlation	0.24	0.001	Child	Pearson's Correlation	none	Yes	0	NO
41	Peisner-Feinberg 1997		D	WJ-ACH Revised Reading (Letter-Word)	WJ - Letter Word ID	LANG	RA	NR	ECERS	ECERS: Total Score (Parents and Staff subscale scale not included)	Mean Score	NR	NR	757	757	Pearson Correlation	0.13	0.001	Child	Pearson's Correlation	none	Yes	0	NO
41	Peisner-Feinberg 1997		D	Attitudes/Perceptions of Competence (Shortened)	Attitudes/Perceptions	SOC/EMO: Pos Beh	RA	NR	ECERS	ECERS: Total Score (Parents and Staff subscale scale not included)	Mean Score	NR	NR	757	757	Pearson Correlation	0.07	0.05	Child	Pearson's Correlation	none	Yes	0	NO
41	Peisner-Feinberg 1997		D	Child Behavior Inventory - Sociability	CBI - Sociability	SOC/EMO: Pos Beh	Teacher	NR	ECERS	ECERS: Total Score (Parents and Staff subscale scale not included)	Mean Score	NR	NR	757	757	Pearson Correlation	0.13	0.001	Child	Pearson's Correlation	none	Yes	0	NO
41	Peisner-Feinberg 1997		D	Child Behavior Inventory - Behavior Problems	CBI - Behavior Problems	SOC/EMO: Prob Beh	Teacher	NR	ECERS	ECERS: Total Score (Parents and Staff subscale scale not included)	Mean Score	NR	NR	757	757	Pearson Correlation	-0.05	NS	Child	Pearson's Correlation	none	Yes	0	NO
43	Peisner-Feinberg 1999		D	WJ-ACH Revised - Applied Problems	WJ - Applied Problems	COG+MATH / MATH	RA	NR	ECERS	ECERS: Total Score Mean of 5 Items	Mean Score	NR	NR	418	418	Effect size	0.28	NR	Child	Analyses involved forming two samples: children in lowest quality group (i.e., 0 to 25th percentile of ECERS Shortened) and children in highest quality group (i.e., 75th to 100th percentile of ECERS Shortened score)	Covariates: Maternal education, sex, ethnicity	No	3	NO
43	Peisner-Feinberg 1999		D	Child Behavior Inventory - Cognitive/Attention	CBI - Cognitive/Attention	COMBO	Teacher	NR	ECERS	ECERS: Total Score Mean of 5 Items	Mean Score	NR	NR	418	418	Effect size	NR	NS	Child	Analyses involved forming two samples: children in lowest quality group (i.e., 0 to 25th percentile of ECERS Shortened) and children in highest quality group (i.e., 75th to 100th percentile of ECERS Shortened score)	Covariates: Maternal education, sex, ethnicity	No	3	NO
43	Peisner-Feinberg 1999		D	PPVT-Revised	Peabody Picture Vocabulary Test	LANG	RA	NR	ECERS	ECERS: Total Score Mean of 5 Items	Mean Score	NR	NR	418	418	Effect size	0.51	NR	Child	Analyses involved forming two samples: children in lowest quality group (i.e., 0 to 25th percentile of ECERS Shortened) and children in highest quality group (i.e., 75th to 100th percentile of ECERS Shortened score)	Covariates: Maternal education, sex, ethnicity	No	3	NO
43	Peisner-Feinberg 1999		D	WJ-ACH Revised - Letter-Word Identification	WJ - Letter Word ID	LANG	RA	NR	ECERS	ECERS: Total Score Mean of 5 Items	Mean Score	NR	NR	418	418	Effect size	NR	NS	Child	Analyses involved forming two samples: children in lowest quality group (i.e., 0 to 25th percentile of ECERS Shortened) and children in highest quality group (i.e., 75th to 100th percentile of ECERS Shortened score)	Covariates: Maternal education, sex, ethnicity	No	3	NO
43	Peisner-Feinberg 1999		D	Child Behavior Inventory - Sociability	CBI - Sociability	SOC/EMO: Pos Beh	Teacher	NR	ECERS	ECERS: Total Score Mean of 5 Items	Mean Score	NR	NR	418	418	Effect size	NR	NS	Child	Analyses involved forming two samples: children in lowest quality group (i.e., 0 to 25th percentile of ECERS Shortened) and children in highest quality group (i.e., 75th to 100th percentile of ECERS Shortened score)	Covariates: Maternal education, sex, ethnicity	No	3	NO
43	Peisner-Feinberg 1999		D	Child Behavior Inventory - Behavior Problems	CBI - Behavior Problems	SOC/EMO: Prob Beh	Teacher	NR	ECERS	ECERS: Total Score Mean of 5 Items	Mean Score	NR	NR	418	418	Effect size	NR	NS	Child	Analyses involved forming two samples: children in lowest quality group (i.e., 0 to 25th percentile of ECERS Shortened) and children in highest quality group (i.e., 75th to 100th percentile of ECERS Shortened score)	Covariates: Maternal education, sex, ethnicity	No	3	NO
43	Peisner-Feinberg 1999		D	WJ-ACH Revised - Applied Problems	WJ - Applied Problems	COG+MATH / MATH	RA	NR	ECERS	ECERS: Total Score Mean of 5 Items	Mean Score	NR	NR	418	418	Pearson Correlation	0.16	0.01	Child	Pearson's Correlation	none	No	0	NO
43	Peisner-Feinberg 1999		D	Child Behavior Inventory - Cognitive/Attention	CBI - Cognitive/Attention	COMBO	Teacher	NR	ECERS	ECERS: Total Score Mean of 5 Items	Mean Score	NR	NR	418	418	Pearson Correlation	0.19	0.001	Child	Pearson's Correlation	none	No	0	NO
43	Peisner-Feinberg 1999		D	PPVT-Revised	Peabody Picture Vocabulary Test	LANG	RA	NR	ECERS	ECERS: Total Score Mean of 5 Items	Mean Score	NR	NR	418	418	Pearson Correlation	0.24	0.001	Child	Pearson's Correlation	none	No	0	NO
43	Peisner-Feinberg 1999		D	WJ-ACH Revised - Letter-Word Identification	WJ - Letter Word ID	LANG	RA	NR	ECERS	ECERS: Total Score Mean of 5 Items	Mean Score	NR	NR	418	418	Pearson Correlation	0.16	0.01	Child	Pearson's Correlation	none	No	0	NO
43	Peisner-Feinberg 1999		D	Child Behavior Inventory - Sociability	CBI - Sociability	SOC/EMO: Pos Beh	Teacher	NR	ECERS	ECERS: Total Score Mean of 5 Items	Mean Score	NR	NR	418	418	Pearson Correlation	0.09	NS	Child	Pearson's Correlation	none	No	0	NO
43	Peisner-Feinberg 1999		D	Child Behavior Inventory - Behavior Problems	CBI - Behavior Problems	SOC/EMO: Prob Beh	Teacher	NR	ECERS	ECERS: Total Score Mean of 5 Items	Mean Score	NR	NR	418	418	Pearson Correlation	-0.14	0.01	Child	Pearson's Correlation	none	No	0	NO
44	Peisner-Feinberg 2008 NC 07/08			FACES - Social Awareness Task	FACES - Social Awareness Task	COG	RA	Child	ECERS	ECERS-R: Total Score (Parents and Staff subscale not included)	Mean Score	Classroom	NR	321	321	t-test	NR	NS	Child	HLM	Covariates:Covariates: pretest, gender, age at first assessment, days elapsed since previous assessment, days of attendance at More at Four	No	5	No, but controlled for pretest score	t-tests of the parameter estimates for the adjusted gains from fall to spring over the program year based on longitudinal growth model estimations
44	Peisner-Feinberg 2008 NC 07/08			Counting Task	Counting Task	COG+MATH / MATH	RA	Child	ECERS	ECERS-R: Total Score (Parents and Staff subscale not included)	Mean Score	Classroom	NR	321	321	t-test	NR	NS	Child	HLM	Covariates:Covariates: pretest, gender, age at first assessment, days elapsed since previous assessment, days of attendance at More at Four	No	5	No, but controlled for pretest score	t-tests of the parameter estimates for the adjusted gains from fall to spring over the program year based on longitudinal growth model estimations
44	Peisner-Feinberg 2008 NC 07/08			WJ-III ACH - Applied Problems	WJ - Applied Problems	COG+MATH / MATH	RA	Child	ECERS	ECERS-R: Total Score (Parents and Staff subscale not included)	Mean Score	Classroom	NR	321	321	t-test	NR	NS	Child	HLM	Covariates:Covariates: pretest, gender, age at first assessment, days elapsed since previous assessment, days of attendance at More at Four	No	5	No, but controlled for pretest score	t-tests of the parameter estimates for the adjusted gains from fall to spring over the program year based on longitudinal growth model estimations
44	Peisner-Feinberg 2008 NC 07/08			PPVT-4	Peabody Picture Vocabulary Test	LANG	RA	Child	ECERS	ECERS-R: Total Score (Parents and Staff subscale not included)	Mean Score	Classroom	NR	321	321	t-test	NR	NS	Child	HLM	Covariates:Covariates: pretest, gender, age at first assessment, days elapsed since previous assessment, days of attendance at More at Four	No	5	No, but controlled for pretest score	t-tests of the parameter estimates for the adjusted gains from fall to spring over the program year based on longitudinal growth model estimations
44	Peisner-Feinberg 2008 NC 07/08			Test of Preschool Early Literacy - Phonological Awareness	TOPEL - Phonological Awareness	LANG	RA	Child	ECERS	ECERS-R: Total Score (Parents and Staff subscale not included)	Mean Score	Classroom	NR	321	321	t-test	NR	NS	Child	HLM	Covariates:Covariates: pretest, gender, age at first assessment, days elapsed since previous assessment, days of attendance at More at Four	No	5	No, but controlled for pretest score	t-tests of the parameter estimates for the adjusted gains from fall to spring over the program year based on longitudinal growth model estimations
44	Peisner-Feinberg 2008 NC 07/08			Test of Preschool Early Literacy - Print Knowledge	TOPEL - Print Knowledge	LANG	RA	Child	ECERS	ECERS-R: Total Score (Parents and Staff subscale not included)	Mean Score	Classroom	NR	321	321	t-test	NR	NS	Child	HLM	Covariates:Covariates: pretest, gender, age at first assessment, days elapsed since previous assessment, days of attendance at More at Four	No	5	No, but controlled for pretest score	t-tests of the parameter estimates for the adjusted gains from fall to spring over the program year based on longitudinal growth model estimations
44	Peisner-Feinberg 2008 NC 07/08			WJ-III ACH Letter-Word Identification	WJ - Letter Word ID	LANG	RA	Child	ECERS	ECERS-R: Total Score (Parents and Staff subscale not included)	Mean Score	Classroom	NR	321	321	t-test	NR	NS	Child	HLM	Covariates:Covariates: pretest, gender, age at first assessment, days elapsed since previous assessment, days of attendance at More at Four	No	5	No, but controlled for pretest score	t-tests of the parameter estimates for the adjusted gains from fall to spring over the program year based on longitudinal growth model estimations
44	Peisner-Feinberg 2008 NC 07/08			Social Skills Rating System - Social Skills	SSRS - Social Skills	SOC/EMO: Pos Beh	RA	Child	ECERS	ECERS-R: Total Score (Parents and Staff subscale not included)	Mean Score	Classroom	NR	321	321	t-test	NR	NS	Child	HLM	Covariates:Covariates: pretest, gender, age at first assessment, days elapsed since previous assessment, days of attendance at More at Four	No	5	No, but controlled for pretest score	t-tests of the parameter estimates for the adjusted gains from fall to spring over the program year based on longitudinal growth model estimations
44	Peisner-Feinberg 2008 NC 07/08			Social Skills Rating System - Problem Behaviors	SSRS - Problem Behaviors	SOC/EMO: Prob Beh	RA	Child	ECERS	ECERS-R: Total Score (Parents and Staff subscale not included)	Mean Score	Classroom	NR	321	321	t-test	NR	NS	Child	HLM	Covariates:Covariates: pretest, gender, age at first assessment, days elapsed since previous assessment, days of attendance at More at Four	No	5	No, but controlled for pretest score	t-tests of the parameter estimates for the adjusted gains from fall to spring over the program year based on longitudinal growth model estimations
46	Phillips 1987		C	Child Behavior Inventory - Dependence (Parent)	CBI - Dependence	APPROACH	Parent	Child	ECERS	ECERS: Total Score (Parents and Staff subscale scale not included)	Mean Score	child	156	156	156	Change in R squared	0	NS	Child	Heirarchical Regression	Covariates: age at testing, values conformity, values social skills, age at entry, time in group care	Yes	4	NO
46	Phillips 1987		C	Child Behavior Inventory - Dependence (Teacher)	CBI - Dependence	APPROACH	Teacher	Child	ECERS	ECERS: Total Score (Parents and Staff subscale scale not included)	Mean Score	child	153	153	153	Change in R squared	0.021	NS	Child	Heirarchical Regression	Covariates: age at testing, values conformity, values social skills, age at entry, time in group care	Yes	4	NO
46	Phillips 1987		C	Child Behavior Inventory - Task Orientation (Parent)	CBI - Task Oriented	APPROACH	Parent	Child	ECERS	ECERS: Total Score (Parents and Staff subscale scale not included)	Mean Score	child	156	156	156	Change in R squared	0	NS	Child	Heirarchical Regression	Covariates: age at testing, values conformity, values social skills, age at entry, time in group care	Yes	4	NO
46	Phillips 1987		C	Child Behavior Inventory - Task Orientation (Teacher)	CBI - Task Oriented	APPROACH	Teacher	Child	ECERS	ECERS: Total Score (Parents and Staff subscale scale not included)	Mean Score	child	153	153	153	Change in R squared	0.141	0.001	Child	Heirarchical Regression	Covariates: age at testing, values conformity, values social skills, age at entry, time in group care	Yes	4	NO
46	Phillips 1987		C	Child Behavior Inventory - Intelligence (Parent)	CBI - Intelligence	COG	Parent	Child	ECERS	ECERS: Total Score (Parents and Staff subscale scale not included)	Mean Score	child	156	156	156	Change in R squared	0.009	NS	Child	Heirarchical Regression	Covariates: age at testing, values conformity, values social skills, age at entry, time in group care	Yes	4	NO
46	Phillips 1987		C	Child Behavior Inventory - Intelligence (Teacher)	CBI - Intelligence	COG	Teacher	Child	ECERS	ECERS: Total Score (Parents and Staff subscale scale not included)	Mean Score	child	153	153	153	Change in R squared	0.213	0.001	Child	Heirarchical Regression	Covariates: age at testing, values conformity, values social skills, age at entry, time in group care	Yes	4	NO
46	Phillips 1987		C	Child Behavior Inventory - Considerateness (Teacher)	CBI - Considerateness	SOC/EMO: Pos Beh	Teacher	Child	ECERS	ECERS: Total Score (Parents and Staff subscale scale not included)	Mean Score	child	153	153	153	Change in R squared	0.329	0.001	Child	Heirarchical Regression	Covariates: age at testing, values conformity, values social skills, age at entry, time in group care	Yes	4	NO
46	Phillips 1987		C	Child Behavior Inventory - Sociability (Parent)	CBI - Sociability	SOC/EMO: Pos Beh	Parent	Child	ECERS	ECERS: Total Score (Parents and Staff subscale scale not included)	Mean Score	child	156	156	156	Change in R squared	0.05	0.05	Child	Heirarchical Regression	Covariates: age at testing, values conformity, values social skills, age at entry, time in group care	Yes	4	NO
46	Phillips 1987		C	Child Behavior Inventory - Sociability (Teacher)	CBI - Sociability	SOC/EMO: Pos Beh	Teacher	Child	ECERS	ECERS: Total Score (Parents and Staff subscale scale not included)	Mean Score	child	153	153	153	Change in R squared	0.39	0.001	Child	Heirarchical Regression	Covariates: age at testing, values conformity, values social skills, age at entry, time in group care	Yes	4	NO
46	Phillips 1987		C	Problem Behavior Questionnaire-Aggression (Parent)	PBQ - Aggressiveness	SOC/EMO: Prob Beh	Parent	Child	ECERS	ECERS: Total Score (Parents and Staff subscale scale not included)	Mean Score	child	156	156	156	Change in R squared	0.005	NS	Child	Heirarchical Regression	Covariates: age at testing, values conformity, values social skills, age at entry, time in group care	Yes	4	NO
46	Phillips 1987		C	Problem Behavior Questionnaire-Aggression (Teacher)	PBQ - Aggressiveness	SOC/EMO: Prob Beh	Teacher	Child	ECERS	ECERS: Total Score (Parents and Staff subscale scale not included)	Mean Score	child	153	153	153	Change in R squared	0.018	NS	Child	Heirarchical Regression	Covariates: age at testing, values conformity, values social skills, age at entry, time in group care	Yes	4	NO
46	Phillips 1987		C	Problem Behavior Questionnaire-Anxiety (Parent)	PBQ - Anxious	SOC/EMO: Prob Beh	Parent	Child	ECERS	ECERS: Total Score (Parents and Staff subscale scale not included)	Mean Score	child	156	156	156	Change in R squared	0.001	NS	Child	Heirarchical Regression	Covariates: age at testing, values conformity, values social skills, age at entry, time in group care	Yes	4	NO
46	Phillips 1987		C	Problem Behavior Questionnaire-Anxiety (Teacher)	PBQ - Anxious	SOC/EMO: Prob Beh	Teacher	Child	ECERS	ECERS: Total Score (Parents and Staff subscale scale not included)	Mean Score	child	153	153	153	Change in R squared	0.081	0.01	Child	Heirarchical Regression	Covariates: age at testing, values conformity, values social skills, age at entry, time in group care	Yes	4	NO
46	Phillips 1987		C	Problem Behavior Questionnaire-Hyperactivity (Parent)	PBQ - Hyperactivity	SOC/EMO: Prob Beh	Parent	Child	ECERS	ECERS: Total Score (Parents and Staff subscale scale not included)	Mean Score	child	156	156	156	Change in R squared	0.027	NS	Child	Heirarchical Regression	Covariates: age at testing, values conformity, values social skills, age at entry, time in group care	Yes	4	NO
46	Phillips 1987		C	Problem Behavior Questionnaire-Hyperactivity (Teacher)	PBQ - Hyperactivity	SOC/EMO: Prob Beh	Teacher	Child	ECERS	ECERS: Total Score (Parents and Staff subscale scale not included)	Mean Score	child	153	153	153	Change in R squared	0.018	NS	Child	Heirarchical Regression	Covariates: age at testing, values conformity, values social skills, age at entry, time in group care	Yes	4	NO
46	Phillips 1987		C	Child Behavior Inventory - Considerateness (Parent)	CBI - Considerateness	SOC/EMO: Pos Beh	Parent	Child	ECERS	ECERS: Total Score (Parents and Staff subscale scale not included)	Mean Score	child	156	156	156	Change in R squared	0.088	0.01	Child	Heirarchical Regression	Covariates: age, family values, age at entry, time in care	Yes	4	NO
49	Sylva 2006		E	Adaptive Social Behaviour Inventory (ASBI); Child Social Behaviour Questionnaire (CSBQ) - Independence & Concentration	ASBI- Independence & Concentration	APPROACH	Teacher	Child	ECERS	ECERS-R: Activities	Mean Score	Classroom	2857	2857	2857	B	0.014	NS	Child	HLM	Covariates: child/family level - pretest score, age, gender, ethnicity, birthweight, language, number of siblings, SES, maternal education, poverty, frequency parent teaches (a) alphabet sounds, (b) letters/numbers, frequency child (a) paints/draws at home, (b) changed preschool, developmental problems before age 3; classroom level - percentage of mothers who have degree or higher, duration in pr…	Yes	19	No, but controlled for pretest score	Note that control variables DO NOT include change of centre for this result but all others are included
49	Sylva 2006		E	Adaptive Social Behaviour Inventory (ASBI); Child Social Behaviour Questionnaire (CSBQ) - Independence & Concentration	ASBI- Independence & Concentration	APPROACH	Teacher	Child	ECERS	ECERS-R: Activities	Mean Score	Classroom	2857	2857	2857	Effect size	0.046	NS	Child	HLM	Covariates: child/family level - pretest score, age, gender, ethnicity, birthweight, language, number of siblings, SES, maternal education, poverty, frequency parent teaches (a) alphabet sounds, (b) letters/numbers, frequency child (a) paints/draws at home, (b) changed preschool, developmental problems before age 3; classroom level - percentage of mothers who have degree or higher, duration in pr…	Yes	19	No, but controlled for pretest score	Note that control variables DO NOT include change of centre for this result but all others are included
49	Sylva 2006		E	Adaptive Social Behaviour Inventory (ASBI); Child Social Behaviour Questionnaire (CSBQ) - Independence & Concentration	ASBI- Independence & Concentration	APPROACH	Teacher	Child	ECERS	ECERS-R: Activities	Mean Score	Classroom	2857	2857	2857	SD	0.02	NS	Child	HLM	Covariates: child/family level - pretest score, age, gender, ethnicity, birthweight, language, number of siblings, SES, maternal education, poverty, frequency parent teaches (a) alphabet sounds, (b) letters/numbers, frequency child (a) paints/draws at home, (b) changed preschool, developmental problems before age 3; classroom level - percentage of mothers who have degree or higher, duration in pr…	Yes	19	No, but controlled for pretest score	Note that control variables DO NOT include change of centre for this result but all others are included
49	Sylva 2006		E	British Ability Scales II - Pattern Construction	BAS II - Pattern Construction	COG	RA	Child	ECERS	ECERS-R: Activities	Mean Score	Classroom	2857	2857	2857	B	-0.163	NS	Child	HLM	Covariates: child/family level - pretest score, age, gender, ethnicity, birthweight, language, number of siblings, SES, maternal education, poverty, frequency parent teaches (a) alphabet sounds, (b) letters/numbers, frequency child (a) paints/draws at home, (b) changed preschool, developmental problems before age 3; classroom level - percentage of mothers who have degree or higher, duration in pr…	Yes	19	No, but controlled for pretest score	Note that control variables DO NOT include change of centre for this result but all others are included
49	Sylva 2006		E	British Ability Scales II - Pattern Construction	BAS II - Pattern Construction	COG	RA	Child	ECERS	ECERS-R: Activities	Mean Score	Classroom	2857	2857	2857	Effect size	-0.065	NS	Child	HLM	Covariates: child/family level - pretest score, age, gender, ethnicity, birthweight, language, number of siblings, SES, maternal education, poverty, frequency parent teaches (a) alphabet sounds, (b) letters/numbers, frequency child (a) paints/draws at home, (b) changed preschool, developmental problems before age 3; classroom level - percentage of mothers who have degree or higher, duration in pr…	Yes	19	No, but controlled for pretest score	Note that control variables DO NOT include change of centre for this result but all others are included
49	Sylva 2006		E	British Ability Scales II - Pattern Construction	BAS II - Pattern Construction	COG	RA	Child	ECERS	ECERS-R: Activities	Mean Score	Classroom	2857	2857	2857	SD	0.15	NS	Child	HLM	Covariates: child/family level - pretest score, age, gender, ethnicity, birthweight, language, number of siblings, SES, maternal education, poverty, frequency parent teaches (a) alphabet sounds, (b) letters/numbers, frequency child (a) paints/draws at home, (b) changed preschool, developmental problems before age 3; classroom level - percentage of mothers who have degree or higher, duration in pr…	Yes	19	No, but controlled for pretest score	Note that control variables DO NOT include change of centre for this result but all others are included
49	Sylva 2006		E	British Ability Scales II - Picture Similarities	BAS II - Picture Similarities	COG	RA	Child	ECERS	ECERS-R: Activities	Mean Score	Classroom	2857	2857	2857	B	0.098	NS	Child	HLM	Covariates: child/family level - pretest score, age, gender, ethnicity, birthweight, language, number of siblings, SES, maternal education, poverty, frequency parent teaches (a) alphabet sounds, (b) letters/numbers, frequency child (a) paints/draws at home, (b) changed preschool, developmental problems before age 3; classroom level - percentage of mothers who have degree or higher, duration in pr…	Yes	19	No, but controlled for pretest score	Note that control variables DO NOT include change of centre for this result but all others are included
49	Sylva 2006		E	British Ability Scales II - Picture Similarities	BAS II - Picture Similarities	COG	RA	Child	ECERS	ECERS-R: Activities	Mean Score	Classroom	2857	2857	2857	Effect size	0.062	NS	Child	HLM	Covariates: child/family level - pretest score, age, gender, ethnicity, birthweight, language, number of siblings, SES, maternal education, poverty, frequency parent teaches (a) alphabet sounds, (b) letters/numbers, frequency child (a) paints/draws at home, (b) changed preschool, developmental problems before age 3; classroom level - percentage of mothers who have degree or higher, duration in pr…	Yes	19	No, but controlled for pretest score	Note that control variables DO NOT include change of centre for this result but all others are included
49	Sylva 2006		E	British Ability Scales II - Picture Similarities	BAS II - Picture Similarities	COG	RA	Child	ECERS	ECERS-R: Activities	Mean Score	Classroom	2857	2857	2857	SD	0.09	NS	Child	HLM	Covariates: child/family level - pretest score, age, gender, ethnicity, birthweight, language, number of siblings, SES, maternal education, poverty, frequency parent teaches (a) alphabet sounds, (b) letters/numbers, frequency child (a) paints/draws at home, (b) changed preschool, developmental problems before age 3; classroom level - percentage of mothers who have degree or higher, duration in pr…	Yes	19	No, but controlled for pretest score	Note that control variables DO NOT include change of centre for this result but all others are included
49	Sylva 2006		E	British Ability Scales II - Early Number Concepts	BAS II - Early Number Concepts	COG+MATH / MATH	RA	Child	ECERS	ECERS-R: Activities	Mean Score	Classroom	2857	2857	2857	B	0.109	NS	Child	HLM	Covariates: child/family level - pretest score, age, gender, ethnicity, birthweight, language, number of siblings, SES, maternal education, poverty, frequency parent teaches (a) alphabet sounds, (b) letters/numbers, frequency child (a) paints/draws at home, (b) changed preschool, developmental problems before age 3; classroom level - percentage of mothers who have degree or higher, duration in pr…	Yes	19	No, but controlled for pretest score	Note that control variables DO NOT include change of centre for this result but all others are included
49	Sylva 2006		E	British Ability Scales II - Early Number Concepts	BAS II - Early Number Concepts	COG+MATH / MATH	RA	Child	ECERS	ECERS-R: Activities	Mean Score	Classroom	2857	2857	2857	Effect size	0.062	NS	Child	HLM	Covariates: child/family level - pretest score, age, gender, ethnicity, birthweight, language, number of siblings, SES, maternal education, poverty, frequency parent teaches (a) alphabet sounds, (b) letters/numbers, frequency child (a) paints/draws at home, (b) changed preschool, developmental problems before age 3; classroom level - percentage of mothers who have degree or higher, duration in pr…	Yes	19	No, but controlled for pretest score	Note that control variables DO NOT include change of centre for this result but all others are included
49	Sylva 2006		E	British Ability Scales II - Early Number Concepts	BAS II - Early Number Concepts	COG+MATH / MATH	RA	Child	ECERS	ECERS-R: Activities	Mean Score	Classroom	2857	2857	2857	SD	0.12	NS	Child	HLM	Covariates: child/family level - pretest score, age, gender, ethnicity, birthweight, language, number of siblings, SES, maternal education, poverty, frequency parent teaches (a) alphabet sounds, (b) letters/numbers, frequency child (a) paints/draws at home, (b) changed preschool, developmental problems before age 3; classroom level - percentage of mothers who have degree or higher, duration in pr…	Yes	19	No, but controlled for pretest score	Note that control variables DO NOT include change of centre for this result but all others are included
49	Sylva 2006		E	British Ability Scale II - Language (Naming Vocabulary and Verbal Comprehension)	BAS II - Language	LANG	RA	Child	ECERS	ECERS-R: Activities	Mean Score	Classroom	2857	2857	2857	B	0.15	NS	Child	HLM	Covariates: child/family level - pretest score, age, gender, ethnicity, birthweight, language, number of siblings, SES, maternal education, poverty, frequency parent teaches (a) alphabet sounds, (b) letters/numbers, frequency child (a) paints/draws at home, (b) changed preschool, developmental problems before age 3; classroom level - percentage of mothers who have degree or higher, duration in pr…	Yes	19	No, but controlled for pretest score	Note that control variables DO NOT include change of centre for this result but all others are included
49	Sylva 2006		E	British Ability Scale II - Language (Naming Vocabulary and Verbal Comprehension)	BAS II - Language	LANG	RA	Child	ECERS	ECERS-R: Activities	Mean Score	Classroom	2857	2857	2857	Effect size	0.074	NS	Child	HLM	Covariates: child/family level - pretest score, age, gender, ethnicity, birthweight, language, number of siblings, SES, maternal education, poverty, frequency parent teaches (a) alphabet sounds, (b) letters/numbers, frequency child (a) paints/draws at home, (b) changed preschool, developmental problems before age 3; classroom level - percentage of mothers who have degree or higher, duration in pr…	Yes	19	No, but controlled for pretest score	Note that control variables DO NOT include change of centre for this result but all others are included
49	Sylva 2006		E	British Ability Scale II - Language (Naming Vocabulary and Verbal Comprehension)	BAS II - Language	LANG	RA	Child	ECERS	ECERS-R: Activities	Mean Score	Classroom	2857	2857	2857	SD	0.12	NS	Child	HLM	Covariates: child/family level - pretest score, age, gender, ethnicity, birthweight, language, number of siblings, SES, maternal education, poverty, frequency parent teaches (a) alphabet sounds, (b) letters/numbers, frequency child (a) paints/draws at home, (b) changed preschool, developmental problems before age 3; classroom level - percentage of mothers who have degree or higher, duration in pr…	Yes	19	No, but controlled for pretest score	Note that control variables DO NOT include change of centre for this result but all others are included
49	Sylva 2006		E	Pre-Reading Composite	Pre-Reading Composite	LANG	RA	Child	ECERS	ECERS-R: Activities	Mean Score	Classroom	2857	2857	2857	B	0.057	NS	Child	HLM	Covariates: child/family level - pretest score, age, gender, ethnicity, birthweight, language, number of siblings, SES, maternal education, poverty, frequency parent teaches (a) alphabet sounds, (b) letters/numbers, frequency child (a) paints/draws at home, (b) changed preschool, developmental problems before age 3; classroom level - percentage of mothers who have degree or higher, duration in pr…	Yes	19	No, but controlled for pretest score	Note that control variables DO NOT include change of centre for this result but all others are included
49	Sylva 2006		E	Pre-Reading Composite	Pre-Reading Composite	LANG	RA	Child	ECERS	ECERS-R: Activities	Mean Score	Classroom	2857	2857	2857	Effect size	0.015	NS	Child	HLM	Covariates: child/family level - pretest score, age, gender, ethnicity, birthweight, language, number of siblings, SES, maternal education, poverty, frequency parent teaches (a) alphabet sounds, (b) letters/numbers, frequency child (a) paints/draws at home, (b) changed preschool, developmental problems before age 3; classroom level - percentage of mothers who have degree or higher, duration in pr…	Yes	19	No, but controlled for pretest score	Note that control variables DO NOT include change of centre for this result but all others are included
49	Sylva 2006		E	Pre-Reading Composite	Pre-Reading Composite	LANG	RA	Child	ECERS	ECERS-R: Activities	Mean Score	Classroom	2857	2857	2857	SD	0.3	NS	Child	HLM	Covariates: child/family level - pretest score, age, gender, ethnicity, birthweight, language, number of siblings, SES, maternal education, poverty, frequency parent teaches (a) alphabet sounds, (b) letters/numbers, frequency child (a) paints/draws at home, (b) changed preschool, developmental problems before age 3; classroom level - percentage of mothers who have degree or higher, duration in pr…	Yes	19	No, but controlled for pretest score	Note that control variables DO NOT include change of centre for this result but all others are included
49	Sylva 2006		E	Adaptive Social Behaviour Inventory (ASBI); Child Social Behaviour Questionnaire (CSBQ) - Cooperation & Conformity	ASBI - Cooperation & Conformity	SOC/EMO: Pos Beh	Teacher	Child	ECERS	ECERS-R: Activities	Mean Score	Classroom	2857	2857	2857	B	0.017	NS	Child	HLM	Covariates: child/family level - pretest score, age, gender, ethnicity, birthweight, language, number of siblings, SES, maternal education, poverty, frequency parent teaches (a) alphabet sounds, (b) letters/numbers, frequency child (a) paints/draws at home, (b) changed preschool, developmental problems before age 3; classroom level - percentage of mothers who have degree or higher, duration in pr…	Yes	19	No, but controlled for pretest score	Note that control variables DO NOT include change of centre for this result but all others are included
49	Sylva 2006		E	Adaptive Social Behaviour Inventory (ASBI); Child Social Behaviour Questionnaire (CSBQ) - Cooperation & Conformity	ASBI - Cooperation & Conformity	SOC/EMO: Pos Beh	Teacher	Child	ECERS	ECERS-R: Activities	Mean Score	Classroom	2857	2857	2857	Effect size	0.067	NS	Child	HLM	Covariates: child/family level - pretest score, age, gender, ethnicity, birthweight, language, number of siblings, SES, maternal education, poverty, frequency parent teaches (a) alphabet sounds, (b) letters/numbers, frequency child (a) paints/draws at home, (b) changed preschool, developmental problems before age 3; classroom level - percentage of mothers who have degree or higher, duration in pr…	Yes	19	No, but controlled for pretest score	Note that control variables DO NOT include change of centre for this result but all others are included
49	Sylva 2006		E	Adaptive Social Behaviour Inventory (ASBI); Child Social Behaviour Questionnaire (CSBQ) - Cooperation & Conformity	ASBI - Cooperation & Conformity	SOC/EMO: Pos Beh	Teacher	Child	ECERS	ECERS-R: Activities	Mean Score	Classroom	2857	2857	2857	SD	0.02	NS	Child	HLM	Covariates: child/family level - pretest score, age, gender, ethnicity, birthweight, language, number of siblings, SES, maternal education, poverty, frequency parent teaches (a) alphabet sounds, (b) letters/numbers, frequency child (a) paints/draws at home, (b) changed preschool, developmental problems before age 3; classroom level - percentage of mothers who have degree or higher, duration in pr…	Yes	19	No, but controlled for pretest score	Note that control variables DO NOT include change of centre for this result but all others are included
49	Sylva 2006		E	Adaptive Social Behaviour Inventory (ASBI); Child Social Behaviour Questionnaire (CSBQ) - Peer Sociability	ASBI - Peer Sociability	SOC/EMO: Pos Beh	Teacher	Child	ECERS	ECERS-R: Activities	Mean Score	Classroom	2857	2857	2857	B	-0.008	NS	Child	HLM	Covariates: child/family level - pretest score, age, gender, ethnicity, birthweight, language, number of siblings, SES, maternal education, poverty, frequency parent teaches (a) alphabet sounds, (b) letters/numbers, frequency child (a) paints/draws at home, (b) changed preschool, developmental problems before age 3; classroom level - percentage of mothers who have degree or higher, duration in pr…	Yes	19	No, but controlled for pretest score	Note that control variables DO NOT include change of centre for this result but all others are included
49	Sylva 2006		E	Adaptive Social Behaviour Inventory (ASBI); Child Social Behaviour Questionnaire (CSBQ) - Peer Sociability	ASBI - Peer Sociability	SOC/EMO: Pos Beh	Teacher	Child	ECERS	ECERS-R: Activities	Mean Score	Classroom	2857	2857	2857	Effect size	-0.029	NS	Child	HLM	Covariates: child/family level - pretest score, age, gender, ethnicity, birthweight, language, number of siblings, SES, maternal education, poverty, frequency parent teaches (a) alphabet sounds, (b) letters/numbers, frequency child (a) paints/draws at home, (b) changed preschool, developmental problems before age 3; classroom level - percentage of mothers who have degree or higher, duration in pr…	Yes	19	No, but controlled for pretest score	Note that control variables DO NOT include change of centre for this result but all others are included
49	Sylva 2006		E	Adaptive Social Behaviour Inventory (ASBI); Child Social Behaviour Questionnaire (CSBQ) - Peer Sociability	ASBI - Peer Sociability	SOC/EMO: Pos Beh	Teacher	Child	ECERS	ECERS-R: Activities	Mean Score	Classroom	2857	2857	2857	SD	0.02	NS	Child	HLM	Covariates: child/family level - pretest score, age, gender, ethnicity, birthweight, language, number of siblings, SES, maternal education, poverty, frequency parent teaches (a) alphabet sounds, (b) letters/numbers, frequency child (a) paints/draws at home, (b) changed preschool, developmental problems before age 3; classroom level - percentage of mothers who have degree or higher, duration in pr…	Yes	19	No, but controlled for pretest score	Note that control variables DO NOT include change of centre for this result but all others are included
49	Sylva 2006		E	Adaptive Social Behaviour Inventory (ASBI); Child Social Behaviour Questionnaire (CSBQ) - Antisocial/Worried	ASBI - Antisocial/Worried	SOC/EMO: Prob Beh	Teacher	Child	ECERS	ECERS-R: Activities	Mean Score	Classroom	2857	2857	2857	B	-0.007	NS	Child	HLM	Covariates: child/family level - pretest score, age, gender, ethnicity, birthweight, language, number of siblings, SES, maternal education, poverty, frequency parent teaches (a) alphabet sounds, (b) letters/numbers, frequency child (a) paints/draws at home, (b) changed preschool, developmental problems before age 3; classroom level - percentage of mothers who have degree or higher, duration in pr…	Yes	19	No, but controlled for pretest score	Note that control variables DO NOT include change of centre for this result but all others are included
49	Sylva 2006		E	Adaptive Social Behaviour Inventory (ASBI); Child Social Behaviour Questionnaire (CSBQ) - Antisocial/Worried	ASBI - Antisocial/Worried	SOC/EMO: Prob Beh	Teacher	Child	ECERS	ECERS-R: Activities	Mean Score	Classroom	2857	2857	2857	Effect size	-0.028	NS	Child	HLM	Covariates: child/family level - pretest score, age, gender, ethnicity, birthweight, language, number of siblings, SES, maternal education, poverty, frequency parent teaches (a) alphabet sounds, (b) letters/numbers, frequency child (a) paints/draws at home, (b) changed preschool, developmental problems before age 3; classroom level - percentage of mothers who have degree or higher, duration in pr…	Yes	19	No, but controlled for pretest score	Note that control variables DO NOT include change of centre for this result but all others are included
49	Sylva 2006		E	Adaptive Social Behaviour Inventory (ASBI); Child Social Behaviour Questionnaire (CSBQ) - Antisocial/Worried	ASBI - Antisocial/Worried	SOC/EMO: Prob Beh	Teacher	Child	ECERS	ECERS-R: Activities	Mean Score	Classroom	2857	2857	2857	SD	0.02	NS	Child	HLM	Covariates: child/family level - pretest score, age, gender, ethnicity, birthweight, language, number of siblings, SES, maternal education, poverty, frequency parent teaches (a) alphabet sounds, (b) letters/numbers, frequency child (a) paints/draws at home, (b) changed preschool, developmental problems before age 3; classroom level - percentage of mothers who have degree or higher, duration in pr…	Yes	19	No, but controlled for pretest score	Note that control variables DO NOT include change of centre for this result but all others are included
49	Sylva 2006		E	Adaptive Social Behaviour Inventory (ASBI); Child Social Behaviour Questionnaire (CSBQ) - Independence & Concentration	ASBI- Independence & Concentration	APPROACH	Teacher	Child	ECERS	ECERS-R: Interactions	Mean Score	Classroom	2857	2857	2857	B	0.036	0.05	Child	HLM	Covariates: child/family level - pretest score, age, gender, ethnicity, birthweight, language, number of siblings, SES, maternal education, poverty, frequency parent teaches (a) alphabet sounds, (b) letters/numbers, frequency child (a) paints/draws at home, (b) changed preschool, developmental problems before age 3; classroom level - percentage of mothers who have degree or higher, duration in pr…	Yes	19	No, but controlled for pretest score	Note that control variables DO NOT include change of centre for this result but all others are included
49	Sylva 2006		E	Adaptive Social Behaviour Inventory (ASBI); Child Social Behaviour Questionnaire (CSBQ) - Independence & Concentration	ASBI- Independence & Concentration	APPROACH	Teacher	Child	ECERS	ECERS-R: Interactions	Mean Score	Classroom	2857	2857	2857	Effect size	0.134	NS	Child	HLM	Covariates: child/family level - pretest score, age, gender, ethnicity, birthweight, language, number of siblings, SES, maternal education, poverty, frequency parent teaches (a) alphabet sounds, (b) letters/numbers, frequency child (a) paints/draws at home, (b) changed preschool, developmental problems before age 3; classroom level - percentage of mothers who have degree or higher, duration in pr…	Yes	19	No, but controlled for pretest score	Note that control variables DO NOT include change of centre for this result but all others are included
49	Sylva 2006		E	Adaptive Social Behaviour Inventory (ASBI); Child Social Behaviour Questionnaire (CSBQ) - Independence & Concentration	ASBI- Independence & Concentration	APPROACH	Teacher	Child	ECERS	ECERS-R: Interactions	Mean Score	Classroom	2857	2857	2857	SD	0.02	0.05	Child	HLM	Covariates: child/family level - pretest score, age, gender, ethnicity, birthweight, language, number of siblings, SES, maternal education, poverty, frequency parent teaches (a) alphabet sounds, (b) letters/numbers, frequency child (a) paints/draws at home, (b) changed preschool, developmental problems before age 3; classroom level - percentage of mothers who have degree or higher, duration in pr…	Yes	19	No, but controlled for pretest score	Note that control variables DO NOT include change of centre for this result but all others are included
49	Sylva 2006		E	British Ability Scales II - Pattern Construction	BAS II - Pattern Construction	COG	RA	Child	ECERS	ECERS-R: Interactions	Mean Score	Classroom	2857	2857	2857	B	-0.082	NS	Child	HLM	Covariates: child/family level - pretest score, age, gender, ethnicity, birthweight, language, number of siblings, SES, maternal education, poverty, frequency parent teaches (a) alphabet sounds, (b) letters/numbers, frequency child (a) paints/draws at home, (b) changed preschool, developmental problems before age 3; classroom level - percentage of mothers who have degree or higher, duration in pr…	Yes	19	No, but controlled for pretest score	Note that control variables DO NOT include change of centre for this result but all others are included
49	Sylva 2006		E	British Ability Scales II - Pattern Construction	BAS II - Pattern Construction	COG	RA	Child	ECERS	ECERS-R: Interactions	Mean Score	Classroom	2857	2857	2857	Effect size	-0.037	NS	Child	HLM	Covariates: child/family level - pretest score, age, gender, ethnicity, birthweight, language, number of siblings, SES, maternal education, poverty, frequency parent teaches (a) alphabet sounds, (b) letters/numbers, frequency child (a) paints/draws at home, (b) changed preschool, developmental problems before age 3; classroom level - percentage of mothers who have degree or higher, duration in pr…	Yes	19	No, but controlled for pretest score	Note that control variables DO NOT include change of centre for this result but all others are included
49	Sylva 2006		E	British Ability Scales II - Pattern Construction	BAS II - Pattern Construction	COG	RA	Child	ECERS	ECERS-R: Interactions	Mean Score	Classroom	2857	2857	2857	SD	0.12	NS	Child	HLM	Covariates: child/family level - pretest score, age, gender, ethnicity, birthweight, language, number of siblings, SES, maternal education, poverty, frequency parent teaches (a) alphabet sounds, (b) letters/numbers, frequency child (a) paints/draws at home, (b) changed preschool, developmental problems before age 3; classroom level - percentage of mothers who have degree or higher, duration in pr…	Yes	19	No, but controlled for pretest score	Note that control variables DO NOT include change of centre for this result but all others are included
49	Sylva 2006		E	British Ability Scales II - Picture Similarities	BAS II - Picture Similarities	COG	RA	Child	ECERS	ECERS-R: Interactions	Mean Score	Classroom	2857	2857	2857	B	0.102	NS	Child	HLM	Covariates: child/family level - pretest score, age, gender, ethnicity, birthweight, language, number of siblings, SES, maternal education, poverty, frequency parent teaches (a) alphabet sounds, (b) letters/numbers, frequency child (a) paints/draws at home, (b) changed preschool, developmental problems before age 3; classroom level - percentage of mothers who have degree or higher, duration in pr…	Yes	19	No, but controlled for pretest score	Note that control variables DO NOT include change of centre for this result but all others are included
49	Sylva 2006		E	British Ability Scales II - Picture Similarities	BAS II - Picture Similarities	COG	RA	Child	ECERS	ECERS-R: Interactions	Mean Score	Classroom	2857	2857	2857	Effect size	0.073	NS	Child	HLM	Covariates: child/family level - pretest score, age, gender, ethnicity, birthweight, language, number of siblings, SES, maternal education, poverty, frequency parent teaches (a) alphabet sounds, (b) letters/numbers, frequency child (a) paints/draws at home, (b) changed preschool, developmental problems before age 3; classroom level - percentage of mothers who have degree or higher, duration in pr…	Yes	19	No, but controlled for pretest score	Note that control variables DO NOT include change of centre for this result but all others are included
49	Sylva 2006		E	British Ability Scales II - Picture Similarities	BAS II - Picture Similarities	COG	RA	Child	ECERS	ECERS-R: Interactions	Mean Score	Classroom	2857	2857	2857	SD	0.08	NS	Child	HLM	Covariates: child/family level - pretest score, age, gender, ethnicity, birthweight, language, number of siblings, SES, maternal education, poverty, frequency parent teaches (a) alphabet sounds, (b) letters/numbers, frequency child (a) paints/draws at home, (b) changed preschool, developmental problems before age 3; classroom level - percentage of mothers who have degree or higher, duration in pr…	Yes	19	No, but controlled for pretest score	Note that control variables DO NOT include change of centre for this result but all others are included
49	Sylva 2006		E	British Ability Scales II - Early Number Concepts	BAS II - Early Number Concepts	COG+MATH / MATH	RA	Child	ECERS	ECERS-R: Interactions	Mean Score	Classroom	2857	2857	2857	B	0.307	0.05	Child	HLM	Covariates: child/family level - pretest score, age, gender, ethnicity, birthweight, language, number of siblings, SES, maternal education, poverty, frequency parent teaches (a) alphabet sounds, (b) letters/numbers, frequency child (a) paints/draws at home, (b) changed preschool, developmental problems before age 3; classroom level - percentage of mothers who have degree or higher, duration in pr…	Yes	19	No, but controlled for pretest score	Note that control variables DO NOT include change of centre for this result but all others are included
49	Sylva 2006		E	British Ability Scales II - Early Number Concepts	BAS II - Early Number Concepts	COG+MATH / MATH	RA	Child	ECERS	ECERS-R: Interactions	Mean Score	Classroom	2857	2857	2857	Effect size	0.199	0.05	Child	HLM	Covariates: child/family level - pretest score, age, gender, ethnicity, birthweight, language, number of siblings, SES, maternal education, poverty, frequency parent teaches (a) alphabet sounds, (b) letters/numbers, frequency child (a) paints/draws at home, (b) changed preschool, developmental problems before age 3; classroom level - percentage of mothers who have degree or higher, duration in pr…	Yes	19	No, but controlled for pretest score	Note that control variables DO NOT include change of centre for this result but all others are included
49	Sylva 2006		E	British Ability Scales II - Early Number Concepts	BAS II - Early Number Concepts	COG+MATH / MATH	RA	Child	ECERS	ECERS-R: Interactions	Mean Score	Classroom	2857	2857	2857	SD	0.09	0.05	Child	HLM	Covariates: child/family level - pretest score, age, gender, ethnicity, birthweight, language, number of siblings, SES, maternal education, poverty, frequency parent teaches (a) alphabet sounds, (b) letters/numbers, frequency child (a) paints/draws at home, (b) changed preschool, developmental problems before age 3; classroom level - percentage of mothers who have degree or higher, duration in pr…	Yes	19	No, but controlled for pretest score	Note that control variables DO NOT include change of centre for this result but all others are included
49	Sylva 2006		E	British Ability Scale II - Language (Naming Vocabulary and Verbal Comprehension)	BAS II - Language	LANG	RA	Child	ECERS	ECERS-R: Interactions	Mean Score	Classroom	2857	2857	2857	B	0.095	NS	Child	HLM	Covariates: child/family level - pretest score, age, gender, ethnicity, birthweight, language, number of siblings, SES, maternal education, poverty, frequency parent teaches (a) alphabet sounds, (b) letters/numbers, frequency child (a) paints/draws at home, (b) changed preschool, developmental problems before age 3; classroom level - percentage of mothers who have degree or higher, duration in pr…	Yes	19	No, but controlled for pretest score	Note that control variables DO NOT include change of centre for this result but all others are included
49	Sylva 2006		E	British Ability Scale II - Language (Naming Vocabulary and Verbal Comprehension)	BAS II - Language	LANG	RA	Child	ECERS	ECERS-R: Interactions	Mean Score	Classroom	2857	2857	2857	Effect size	0.053	NS	Child	HLM	Covariates: child/family level - pretest score, age, gender, ethnicity, birthweight, language, number of siblings, SES, maternal education, poverty, frequency parent teaches (a) alphabet sounds, (b) letters/numbers, frequency child (a) paints/draws at home, (b) changed preschool, developmental problems before age 3; classroom level - percentage of mothers who have degree or higher, duration in pr…	Yes	19	No, but controlled for pretest score	Note that control variables DO NOT include change of centre for this result but all others are included
49	Sylva 2006		E	British Ability Scale II - Language (Naming Vocabulary and Verbal Comprehension)	BAS II - Language	LANG	RA	Child	ECERS	ECERS-R: Interactions	Mean Score	Classroom	2857	2857	2857	SD	0.1	NS	Child	HLM	Covariates: child/family level - pretest score, age, gender, ethnicity, birthweight, language, number of siblings, SES, maternal education, poverty, frequency parent teaches (a) alphabet sounds, (b) letters/numbers, frequency child (a) paints/draws at home, (b) changed preschool, developmental problems before age 3; classroom level - percentage of mothers who have degree or higher, duration in pr…	Yes	19	No, but controlled for pretest score	Note that control variables DO NOT include change of centre for this result but all others are included
49	Sylva 2006		E	Pre-Reading Composite	Pre-Reading Composite	LANG	RA	Child	ECERS	ECERS-R: Interactions	Mean Score	Classroom	2857	2857	2857	B	0.272	NS	Child	HLM	Covariates: child/family level - pretest score, age, gender, ethnicity, birthweight, language, number of siblings, SES, maternal education, poverty, frequency parent teaches (a) alphabet sounds, (b) letters/numbers, frequency child (a) paints/draws at home, (b) changed preschool, developmental problems before age 3; classroom level - percentage of mothers who have degree or higher, duration in pr…	Yes	19	No, but controlled for pretest score	Note that control variables DO NOT include change of centre for this result but all others are included
49	Sylva 2006		E	Pre-Reading Composite	Pre-Reading Composite	LANG	RA	Child	ECERS	ECERS-R: Interactions	Mean Score	Classroom	2857	2857	2857	Effect size	0.08	NS	Child	HLM	Covariates: child/family level - pretest score, age, gender, ethnicity, birthweight, language, number of siblings, SES, maternal education, poverty, frequency parent teaches (a) alphabet sounds, (b) letters/numbers, frequency child (a) paints/draws at home, (b) changed preschool, developmental problems before age 3; classroom level - percentage of mothers who have degree or higher, duration in pr…	Yes	19	No, but controlled for pretest score	Note that control variables DO NOT include change of centre for this result but all others are included
49	Sylva 2006		E	Pre-Reading Composite	Pre-Reading Composite	LANG	RA	Child	ECERS	ECERS-R: Interactions	Mean Score	Classroom	2857	2857	2857	SD	0.24	NS	Child	HLM	Covariates: child/family level - pretest score, age, gender, ethnicity, birthweight, language, number of siblings, SES, maternal education, poverty, frequency parent teaches (a) alphabet sounds, (b) letters/numbers, frequency child (a) paints/draws at home, (b) changed preschool, developmental problems before age 3; classroom level - percentage of mothers who have degree or higher, duration in pr…	Yes	19	No, but controlled for pretest score	Note that control variables DO NOT include change of centre for this result but all others are included
49	Sylva 2006		E	Adaptive Social Behaviour Inventory (ASBI); Child Social Behaviour Questionnaire (CSBQ) - Cooperation & Conformity	ASBI - Cooperation & Conformity	SOC/EMO: Pos Beh	Teacher	Child	ECERS	ECERS-R: Interactions	Mean Score	Classroom	2857	2857	2857	B	0.04	0.05	Child	HLM	Covariates: child/family level - pretest score, age, gender, ethnicity, birthweight, language, number of siblings, SES, maternal education, poverty, frequency parent teaches (a) alphabet sounds, (b) letters/numbers, frequency child (a) paints/draws at home, (b) changed preschool, developmental problems before age 3; classroom level - percentage of mothers who have degree or higher, duration in pr…	Yes	19	No, but controlled for pretest score	Note that control variables DO NOT include change of centre for this result but all others are included
49	Sylva 2006		E	Adaptive Social Behaviour Inventory (ASBI); Child Social Behaviour Questionnaire (CSBQ) - Cooperation & Conformity	ASBI - Cooperation & Conformity	SOC/EMO: Pos Beh	Teacher	Child	ECERS	ECERS-R: Interactions	Mean Score	Classroom	2857	2857	2857	Effect size	0.18	0.05	Child	HLM	Covariates: child/family level - pretest score, age, gender, ethnicity, birthweight, language, number of siblings, SES, maternal education, poverty, frequency parent teaches (a) alphabet sounds, (b) letters/numbers, frequency child (a) paints/draws at home, (b) changed preschool, developmental problems before age 3; classroom level - percentage of mothers who have degree or higher, duration in pr…	Yes	19	No, but controlled for pretest score	Note that control variables DO NOT include change of centre for this result but all others are included
49	Sylva 2006		E	Adaptive Social Behaviour Inventory (ASBI); Child Social Behaviour Questionnaire (CSBQ) - Cooperation & Conformity	ASBI - Cooperation & Conformity	SOC/EMO: Pos Beh	Teacher	Child	ECERS	ECERS-R: Interactions	Mean Score	Classroom	2857	2857	2857	SD	0.01	0.05	Child	HLM	Covariates: child/family level - pretest score, age, gender, ethnicity, birthweight, language, number of siblings, SES, maternal education, poverty, frequency parent teaches (a) alphabet sounds, (b) letters/numbers, frequency child (a) paints/draws at home, (b) changed preschool, developmental problems before age 3; classroom level - percentage of mothers who have degree or higher, duration in pr…	Yes	19	No, but controlled for pretest score	Note that control variables DO NOT include change of centre for this result but all others are included
49	Sylva 2006		E	Adaptive Social Behaviour Inventory (ASBI); Child Social Behaviour Questionnaire (CSBQ) - Peer Sociability	ASBI - Peer Sociability	SOC/EMO: Pos Beh	Teacher	Child	ECERS	ECERS-R: Interactions	Mean Score	Classroom	2857	2857	2857	B	0.028	NS	Child	HLM	Covariates: child/family level - pretest score, age, gender, ethnicity, birthweight, language, number of siblings, SES, maternal education, poverty, frequency parent teaches (a) alphabet sounds, (b) letters/numbers, frequency child (a) paints/draws at home, (b) changed preschool, developmental problems before age 3; classroom level - percentage of mothers who have degree or higher, duration in pr…	Yes	19	No, but controlled for pretest score	Note that control variables DO NOT include change of centre for this result but all others are included
49	Sylva 2006		E	Adaptive Social Behaviour Inventory (ASBI); Child Social Behaviour Questionnaire (CSBQ) - Peer Sociability	ASBI - Peer Sociability	SOC/EMO: Pos Beh	Teacher	Child	ECERS	ECERS-R: Interactions	Mean Score	Classroom	2857	2857	2857	Effect size	0.116	NS	Child	HLM	Covariates: child/family level - pretest score, age, gender, ethnicity, birthweight, language, number of siblings, SES, maternal education, poverty, frequency parent teaches (a) alphabet sounds, (b) letters/numbers, frequency child (a) paints/draws at home, (b) changed preschool, developmental problems before age 3; classroom level - percentage of mothers who have degree or higher, duration in pr…	Yes	19	No, but controlled for pretest score	Note that control variables DO NOT include change of centre for this result but all others are included
49	Sylva 2006		E	Adaptive Social Behaviour Inventory (ASBI); Child Social Behaviour Questionnaire (CSBQ) - Peer Sociability	ASBI - Peer Sociability	SOC/EMO: Pos Beh	Teacher	Child	ECERS	ECERS-R: Interactions	Mean Score	Classroom	2857	2857	2857	SD	0.015	NS	Child	HLM	Covariates: child/family level - pretest score, age, gender, ethnicity, birthweight, language, number of siblings, SES, maternal education, poverty, frequency parent teaches (a) alphabet sounds, (b) letters/numbers, frequency child (a) paints/draws at home, (b) changed preschool, developmental problems before age 3; classroom level - percentage of mothers who have degree or higher, duration in pr…	Yes	19	No, but controlled for pretest score	Note that control variables DO NOT include change of centre for this result but all others are included
49	Sylva 2006		E	Adaptive Social Behaviour Inventory (ASBI); Child Social Behaviour Questionnaire (CSBQ) - Antisocial/Worried	ASBI - Antisocial/Worried	SOC/EMO: Prob Beh	Teacher	Child	ECERS	ECERS-R: Interactions	Mean Score	Classroom	2857	2857	2857	B	-0.013	NS	Child	HLM	Covariates: child/family level - pretest score, age, gender, ethnicity, birthweight, language, number of siblings, SES, maternal education, poverty, frequency parent teaches (a) alphabet sounds, (b) letters/numbers, frequency child (a) paints/draws at home, (b) changed preschool, developmental problems before age 3; classroom level - percentage of mothers who have degree or higher, duration in pr…	Yes	19	No, but controlled for pretest score	Note that control variables DO NOT include change of centre for this result but all others are included
49	Sylva 2006		E	Adaptive Social Behaviour Inventory (ASBI); Child Social Behaviour Questionnaire (CSBQ) - Antisocial/Worried	ASBI - Antisocial/Worried	SOC/EMO: Prob Beh	Teacher	Child	ECERS	ECERS-R: Interactions	Mean Score	Classroom	2857	2857	2857	Effect size	-0.059	NS	Child	HLM	Covariates: child/family level - pretest score, age, gender, ethnicity, birthweight, language, number of siblings, SES, maternal education, poverty, frequency parent teaches (a) alphabet sounds, (b) letters/numbers, frequency child (a) paints/draws at home, (b) changed preschool, developmental problems before age 3; classroom level - percentage of mothers who have degree or higher, duration in pr…	Yes	19	No, but controlled for pretest score	Note that control variables DO NOT include change of centre for this result but all others are included
49	Sylva 2006		E	Adaptive Social Behaviour Inventory (ASBI); Child Social Behaviour Questionnaire (CSBQ) - Antisocial/Worried	ASBI - Antisocial/Worried	SOC/EMO: Prob Beh	Teacher	Child	ECERS	ECERS-R: Interactions	Mean Score	Classroom	2857	2857	2857	SD	0.01	NS	Child	HLM	Covariates: child/family level - pretest score, age, gender, ethnicity, birthweight, language, number of siblings, SES, maternal education, poverty, frequency parent teaches (a) alphabet sounds, (b) letters/numbers, frequency child (a) paints/draws at home, (b) changed preschool, developmental problems before age 3; classroom level - percentage of mothers who have degree or higher, duration in pr…	Yes	19	No, but controlled for pretest score	Note that control variables DO NOT include change of centre for this result but all others are included
49	Sylva 2006		E	Adaptive Social Behaviour Inventory (ASBI); Child Social Behaviour Questionnaire (CSBQ) - Independence & Concentration	ASBI- Independence & Concentration	APPROACH	Teacher	Child	ECERS	ECERS-R: Language & Reasoning	Mean Score	Classroom	2857	2857	2857	B	0.025	NS	Child	HLM	Covariates: child/family level - pretest score, age, gender, ethnicity, birthweight, language, number of siblings, SES, maternal education, poverty, frequency parent teaches (a) alphabet sounds, (b) letters/numbers, frequency child (a) paints/draws at home, (b) changed preschool, developmental problems before age 3; classroom level - percentage of mothers who have degree or higher, duration in pr…	Yes	19	No, but controlled for pretest score	Note that control variables DO NOT include change of centre for this result but all others are included
49	Sylva 2006		E	Adaptive Social Behaviour Inventory (ASBI); Child Social Behaviour Questionnaire (CSBQ) - Independence & Concentration	ASBI- Independence & Concentration	APPROACH	Teacher	Child	ECERS	ECERS-R: Language & Reasoning	Mean Score	Classroom	2857	2857	2857	Effect size	0.096	NS	Child	HLM	Covariates: child/family level - pretest score, age, gender, ethnicity, birthweight, language, number of siblings, SES, maternal education, poverty, frequency parent teaches (a) alphabet sounds, (b) letters/numbers, frequency child (a) paints/draws at home, (b) changed preschool, developmental problems before age 3; classroom level - percentage of mothers who have degree or higher, duration in pr…	Yes	19	No, but controlled for pretest score	Note that control variables DO NOT include change of centre for this result but all others are included
49	Sylva 2006		E	Adaptive Social Behaviour Inventory (ASBI); Child Social Behaviour Questionnaire (CSBQ) - Independence & Concentration	ASBI- Independence & Concentration	APPROACH	Teacher	Child	ECERS	ECERS-R: Language & Reasoning	Mean Score	Classroom	2857	2857	2857	SD	0.02	NS	Child	HLM	Covariates: child/family level - pretest score, age, gender, ethnicity, birthweight, language, number of siblings, SES, maternal education, poverty, frequency parent teaches (a) alphabet sounds, (b) letters/numbers, frequency child (a) paints/draws at home, (b) changed preschool, developmental problems before age 3; classroom level - percentage of mothers who have degree or higher, duration in pr…	Yes	19	No, but controlled for pretest score	Note that control variables DO NOT include change of centre for this result but all others are included
49	Sylva 2006		E	British Ability Scales II - Pattern Construction	BAS II - Pattern Construction	COG	RA	Child	ECERS	ECERS-R: Language & Reasoning	Mean Score	Classroom	2857	2857	2857	B	-0.233	NS	Child	HLM	Covariates: child/family level - pretest score, age, gender, ethnicity, birthweight, language, number of siblings, SES, maternal education, poverty, frequency parent teaches (a) alphabet sounds, (b) letters/numbers, frequency child (a) paints/draws at home, (b) changed preschool, developmental problems before age 3; classroom level - percentage of mothers who have degree or higher, duration in pr…	Yes	19	No, but controlled for pretest score	Note that control variables DO NOT include change of centre for this result but all others are included
49	Sylva 2006		E	British Ability Scales II - Pattern Construction	BAS II - Pattern Construction	COG	RA	Child	ECERS	ECERS-R: Language & Reasoning	Mean Score	Classroom	2857	2857	2857	Effect size	-0.108	NS	Child	HLM	Covariates: child/family level - pretest score, age, gender, ethnicity, birthweight, language, number of siblings, SES, maternal education, poverty, frequency parent teaches (a) alphabet sounds, (b) letters/numbers, frequency child (a) paints/draws at home, (b) changed preschool, developmental problems before age 3; classroom level - percentage of mothers who have degree or higher, duration in pr…	Yes	19	No, but controlled for pretest score	Note that control variables DO NOT include change of centre for this result but all others are included
49	Sylva 2006		E	British Ability Scales II - Pattern Construction	BAS II - Pattern Construction	COG	RA	Child	ECERS	ECERS-R: Language & Reasoning	Mean Score	Classroom	2857	2857	2857	SD	0.12	NS	Child	HLM	Covariates: child/family level - pretest score, age, gender, ethnicity, birthweight, language, number of siblings, SES, maternal education, poverty, frequency parent teaches (a) alphabet sounds, (b) letters/numbers, frequency child (a) paints/draws at home, (b) changed preschool, developmental problems before age 3; classroom level - percentage of mothers who have degree or higher, duration in pr…	Yes	19	No, but controlled for pretest score	Note that control variables DO NOT include change of centre for this result but all others are included
49	Sylva 2006		E	British Ability Scales II - Picture Similarities	BAS II - Picture Similarities	COG	RA	Child	ECERS	ECERS-R: Language & Reasoning	Mean Score	Classroom	2857	2857	2857	B	0.072	NS	Child	HLM	Covariates: child/family level - pretest score, age, gender, ethnicity, birthweight, language, number of siblings, SES, maternal education, poverty, frequency parent teaches (a) alphabet sounds, (b) letters/numbers, frequency child (a) paints/draws at home, (b) changed preschool, developmental problems before age 3; classroom level - percentage of mothers who have degree or higher, duration in pr…	Yes	19	No, but controlled for pretest score	Note that control variables DO NOT include change of centre for this result but all others are included
49	Sylva 2006		E	British Ability Scales II - Picture Similarities	BAS II - Picture Similarities	COG	RA	Child	ECERS	ECERS-R: Language & Reasoning	Mean Score	Classroom	2857	2857	2857	Effect size	0.053	NS	Child	HLM	Covariates: child/family level - pretest score, age, gender, ethnicity, birthweight, language, number of siblings, SES, maternal education, poverty, frequency parent teaches (a) alphabet sounds, (b) letters/numbers, frequency child (a) paints/draws at home, (b) changed preschool, developmental problems before age 3; classroom level - percentage of mothers who have degree or higher, duration in pr…	Yes	19	No, but controlled for pretest score	Note that control variables DO NOT include change of centre for this result but all others are included
49	Sylva 2006		E	British Ability Scales II - Picture Similarities	BAS II - Picture Similarities	COG	RA	Child	ECERS	ECERS-R: Language & Reasoning	Mean Score	Classroom	2857	2857	2857	SD	0.08	NS	Child	HLM	Covariates: child/family level - pretest score, age, gender, ethnicity, birthweight, language, number of siblings, SES, maternal education, poverty, frequency parent teaches (a) alphabet sounds, (b) letters/numbers, frequency child (a) paints/draws at home, (b) changed preschool, developmental problems before age 3; classroom level - percentage of mothers who have degree or higher, duration in pr…	Yes	19	No, but controlled for pretest score	Note that control variables DO NOT include change of centre for this result but all others are included
49	Sylva 2006		E	British Ability Scales II - Early Number Concepts	BAS II - Early Number Concepts	COG+MATH / MATH	RA	Child	ECERS	ECERS-R: Language & Reasoning	Mean Score	Classroom	2857	2857	2857	B	0.135	NS	Child	HLM	Covariates: child/family level - pretest score, age, gender, ethnicity, birthweight, language, number of siblings, SES, maternal education, poverty, frequency parent teaches (a) alphabet sounds, (b) letters/numbers, frequency child (a) paints/draws at home, (b) changed preschool, developmental problems before age 3; classroom level - percentage of mothers who have degree or higher, duration in pr…	Yes	19	No, but controlled for pretest score	Note that control variables DO NOT include change of centre for this result but all others are included
49	Sylva 2006		E	British Ability Scales II - Early Number Concepts	BAS II - Early Number Concepts	COG+MATH / MATH	RA	Child	ECERS	ECERS-R: Language & Reasoning	Mean Score	Classroom	2857	2857	2857	Effect size	0.09	NS	Child	HLM	Covariates: child/family level - pretest score, age, gender, ethnicity, birthweight, language, number of siblings, SES, maternal education, poverty, frequency parent teaches (a) alphabet sounds, (b) letters/numbers, frequency child (a) paints/draws at home, (b) changed preschool, developmental problems before age 3; classroom level - percentage of mothers who have degree or higher, duration in pr…	Yes	19	No, but controlled for pretest score	Note that control variables DO NOT include change of centre for this result but all others are included
49	Sylva 2006		E	British Ability Scales II - Early Number Concepts	BAS II - Early Number Concepts	COG+MATH / MATH	RA	Child	ECERS	ECERS-R: Language & Reasoning	Mean Score	Classroom	2857	2857	2857	SD	0.1	NS	Child	HLM	Covariates: child/family level - pretest score, age, gender, ethnicity, birthweight, language, number of siblings, SES, maternal education, poverty, frequency parent teaches (a) alphabet sounds, (b) letters/numbers, frequency child (a) paints/draws at home, (b) changed preschool, developmental problems before age 3; classroom level - percentage of mothers who have degree or higher, duration in pr…	Yes	19	No, but controlled for pretest score	Note that control variables DO NOT include change of centre for this result but all others are included
49	Sylva 2006		E	British Ability Scale II - Language (Naming Vocabulary and Verbal Comprehension)	BAS II - Language	LANG	RA	Child	ECERS	ECERS-R: Language & Reasoning	Mean Score	Classroom	2857	2857	2857	B	0.117	NS	Child	HLM	Covariates: child/family level - pretest score, age, gender, ethnicity, birthweight, language, number of siblings, SES, maternal education, poverty, frequency parent teaches (a) alphabet sounds, (b) letters/numbers, frequency child (a) paints/draws at home, (b) changed preschool, developmental problems before age 3; classroom level - percentage of mothers who have degree or higher, duration in pr…	Yes	19	No, but controlled for pretest score	Note that control variables DO NOT include change of centre for this result but all others are included
49	Sylva 2006		E	British Ability Scale II - Language (Naming Vocabulary and Verbal Comprehension)	BAS II - Language	LANG	RA	Child	ECERS	ECERS-R: Language & Reasoning	Mean Score	Classroom	2857	2857	2857	Effect size	0.067	NS	Child	HLM	Covariates: child/family level - pretest score, age, gender, ethnicity, birthweight, language, number of siblings, SES, maternal education, poverty, frequency parent teaches (a) alphabet sounds, (b) letters/numbers, frequency child (a) paints/draws at home, (b) changed preschool, developmental problems before age 3; classroom level - percentage of mothers who have degree or higher, duration in pr…	Yes	19	No, but controlled for pretest score	Note that control variables DO NOT include change of centre for this result but all others are included
49	Sylva 2006		E	British Ability Scale II - Language (Naming Vocabulary and Verbal Comprehension)	BAS II - Language	LANG	RA	Child	ECERS	ECERS-R: Language & Reasoning	Mean Score	Classroom	2857	2857	2857	SD	0.1	NS	Child	HLM	Covariates: child/family level - pretest score, age, gender, ethnicity, birthweight, language, number of siblings, SES, maternal education, poverty, frequency parent teaches (a) alphabet sounds, (b) letters/numbers, frequency child (a) paints/draws at home, (b) changed preschool, developmental problems before age 3; classroom level - percentage of mothers who have degree or higher, duration in pr…	Yes	19	No, but controlled for pretest score	Note that control variables DO NOT include change of centre for this result but all others are included
49	Sylva 2006		E	Pre-Reading Composite	Pre-Reading Composite	LANG	RA	Child	ECERS	ECERS-R: Language & Reasoning	Mean Score	Classroom	2857	2857	2857	B	0.344	NS	Child	HLM	Covariates: child/family level - pretest score, age, gender, ethnicity, birthweight, language, number of siblings, SES, maternal education, poverty, frequency parent teaches (a) alphabet sounds, (b) letters/numbers, frequency child (a) paints/draws at home, (b) changed preschool, developmental problems before age 3; classroom level - percentage of mothers who have degree or higher, duration in pr…	Yes	19	No, but controlled for pretest score	Note that control variables DO NOT include change of centre for this result but all others are included
49	Sylva 2006		E	Pre-Reading Composite	Pre-Reading Composite	LANG	RA	Child	ECERS	ECERS-R: Language & Reasoning	Mean Score	Classroom	2857	2857	2857	Effect size	0.104	NS	Child	HLM	Covariates: child/family level - pretest score, age, gender, ethnicity, birthweight, language, number of siblings, SES, maternal education, poverty, frequency parent teaches (a) alphabet sounds, (b) letters/numbers, frequency child (a) paints/draws at home, (b) changed preschool, developmental problems before age 3; classroom level - percentage of mothers who have degree or higher, duration in pr…	Yes	19	No, but controlled for pretest score	Note that control variables DO NOT include change of centre for this result but all others are included
49	Sylva 2006		E	Pre-Reading Composite	Pre-Reading Composite	LANG	RA	Child	ECERS	ECERS-R: Language & Reasoning	Mean Score	Classroom	2857	2857	2857	SD	0.24	NS	Child	HLM	Covariates: child/family level - pretest score, age, gender, ethnicity, birthweight, language, number of siblings, SES, maternal education, poverty, frequency parent teaches (a) alphabet sounds, (b) letters/numbers, frequency child (a) paints/draws at home, (b) changed preschool, developmental problems before age 3; classroom level - percentage of mothers who have degree or higher, duration in pr…	Yes	19	No, but controlled for pretest score	Note that control variables DO NOT include change of centre for this result but all others are included
49	Sylva 2006		E	Adaptive Social Behaviour Inventory (ASBI); Child Social Behaviour Questionnaire (CSBQ) - Cooperation & Conformity	ASBI - Cooperation & Conformity	SOC/EMO: Pos Beh	Teacher	Child	ECERS	ECERS-R: Language & Reasoning	Mean Score	Classroom	2857	2857	2857	B	0.032	0.05	Child	HLM	Covariates: child/family level - pretest score, age, gender, ethnicity, birthweight, language, number of siblings, SES, maternal education, poverty, frequency parent teaches (a) alphabet sounds, (b) letters/numbers, frequency child (a) paints/draws at home, (b) changed preschool, developmental problems before age 3; classroom level - percentage of mothers who have degree or higher, duration in pr…	Yes	19	No, but controlled for pretest score	Note that control variables DO NOT include change of centre for this result but all others are included
49	Sylva 2006		E	Adaptive Social Behaviour Inventory (ASBI); Child Social Behaviour Questionnaire (CSBQ) - Cooperation & Conformity	ASBI - Cooperation & Conformity	SOC/EMO: Pos Beh	Teacher	Child	ECERS	ECERS-R: Language & Reasoning	Mean Score	Classroom	2857	2857	2857	Effect size	0.148	0.05	Child	HLM	Covariates: child/family level - pretest score, age, gender, ethnicity, birthweight, language, number of siblings, SES, maternal education, poverty, frequency parent teaches (a) alphabet sounds, (b) letters/numbers, frequency child (a) paints/draws at home, (b) changed preschool, developmental problems before age 3; classroom level - percentage of mothers who have degree or higher, duration in pr…	Yes	19	No, but controlled for pretest score	Note that control variables DO NOT include change of centre for this result but all others are included
49	Sylva 2006		E	Adaptive Social Behaviour Inventory (ASBI); Child Social Behaviour Questionnaire (CSBQ) - Cooperation & Conformity	ASBI - Cooperation & Conformity	SOC/EMO: Pos Beh	Teacher	Child	ECERS	ECERS-R: Language & Reasoning	Mean Score	Classroom	2857	2857	2857	SD	0.01	0.05	Child	HLM	Covariates: child/family level - pretest score, age, gender, ethnicity, birthweight, language, number of siblings, SES, maternal education, poverty, frequency parent teaches (a) alphabet sounds, (b) letters/numbers, frequency child (a) paints/draws at home, (b) changed preschool, developmental problems before age 3; classroom level - percentage of mothers who have degree or higher, duration in pr…	Yes	19	No, but controlled for pretest score	Note that control variables DO NOT include change of centre for this result but all others are included
49	Sylva 2006		E	Adaptive Social Behaviour Inventory (ASBI); Child Social Behaviour Questionnaire (CSBQ) - Peer Sociability	ASBI - Peer Sociability	SOC/EMO: Pos Beh	Teacher	Child	ECERS	ECERS-R: Language & Reasoning	Mean Score	Classroom	2857	2857	2857	B	0.007	NS	Child	HLM	Covariates: child/family level - pretest score, age, gender, ethnicity, birthweight, language, number of siblings, SES, maternal education, poverty, frequency parent teaches (a) alphabet sounds, (b) letters/numbers, frequency child (a) paints/draws at home, (b) changed preschool, developmental problems before age 3; classroom level - percentage of mothers who have degree or higher, duration in pr…	Yes	19	No, but controlled for pretest score	Note that control variables DO NOT include change of centre for this result but all others are included
49	Sylva 2006		E	Adaptive Social Behaviour Inventory (ASBI); Child Social Behaviour Questionnaire (CSBQ) - Peer Sociability	ASBI - Peer Sociability	SOC/EMO: Pos Beh	Teacher	Child	ECERS	ECERS-R: Language & Reasoning	Mean Score	Classroom	2857	2857	2857	Effect size	0.03	NS	Child	HLM	Covariates: child/family level - pretest score, age, gender, ethnicity, birthweight, language, number of siblings, SES, maternal education, poverty, frequency parent teaches (a) alphabet sounds, (b) letters/numbers, frequency child (a) paints/draws at home, (b) changed preschool, developmental problems before age 3; classroom level - percentage of mothers who have degree or higher, duration in pr…	Yes	19	No, but controlled for pretest score	Note that control variables DO NOT include change of centre for this result but all others are included
49	Sylva 2006		E	Adaptive Social Behaviour Inventory (ASBI); Child Social Behaviour Questionnaire (CSBQ) - Peer Sociability	ASBI - Peer Sociability	SOC/EMO: Pos Beh	Teacher	Child	ECERS	ECERS-R: Language & Reasoning	Mean Score	Classroom	2857	2857	2857	SD	0.01	NS	Child	HLM	Covariates: child/family level - pretest score, age, gender, ethnicity, birthweight, language, number of siblings, SES, maternal education, poverty, frequency parent teaches (a) alphabet sounds, (b) letters/numbers, frequency child (a) paints/draws at home, (b) changed preschool, developmental problems before age 3; classroom level - percentage of mothers who have degree or higher, duration in pr…	Yes	19	No, but controlled for pretest score	Note that control variables DO NOT include change of centre for this result but all others are included
49	Sylva 2006		E	Adaptive Social Behaviour Inventory (ASBI); Child Social Behaviour Questionnaire (CSBQ) - Antisocial/Worried	ASBI - Antisocial/Worried	SOC/EMO: Prob Beh	Teacher	Child	ECERS	ECERS-R: Language & Reasoning	Mean Score	Classroom	2857	2857	2857	B	-0.014	NS	Child	HLM	Covariates: child/family level - pretest score, age, gender, ethnicity, birthweight, language, number of siblings, SES, maternal education, poverty, frequency parent teaches (a) alphabet sounds, (b) letters/numbers, frequency child (a) paints/draws at home, (b) changed preschool, developmental problems before age 3; classroom level - percentage of mothers who have degree or higher, duration in pr…	Yes	19	No, but controlled for pretest score	Note that control variables DO NOT include change of centre for this result but all others are included
49	Sylva 2006		E	Adaptive Social Behaviour Inventory (ASBI); Child Social Behaviour Questionnaire (CSBQ) - Antisocial/Worried	ASBI - Antisocial/Worried	SOC/EMO: Prob Beh	Teacher	Child	ECERS	ECERS-R: Language & Reasoning	Mean Score	Classroom	2857	2857	2857	Effect size	-0.065	NS	Child	HLM	Covariates: child/family level - pretest score, age, gender, ethnicity, birthweight, language, number of siblings, SES, maternal education, poverty, frequency parent teaches (a) alphabet sounds, (b) letters/numbers, frequency child (a) paints/draws at home, (b) changed preschool, developmental problems before age 3; classroom level - percentage of mothers who have degree or higher, duration in pr…	Yes	19	No, but controlled for pretest score	Note that control variables DO NOT include change of centre for this result but all others are included
49	Sylva 2006		E	Adaptive Social Behaviour Inventory (ASBI); Child Social Behaviour Questionnaire (CSBQ) - Antisocial/Worried	ASBI - Antisocial/Worried	SOC/EMO: Prob Beh	Teacher	Child	ECERS	ECERS-R: Language & Reasoning	Mean Score	Classroom	2857	2857	2857	SD	0.01	NS	Child	HLM	Covariates: child/family level - pretest score, age, gender, ethnicity, birthweight, language, number of siblings, SES, maternal education, poverty, frequency parent teaches (a) alphabet sounds, (b) letters/numbers, frequency child (a) paints/draws at home, (b) changed preschool, developmental problems before age 3; classroom level - percentage of mothers who have degree or higher, duration in pr…	Yes	19	No, but controlled for pretest score	Note that control variables DO NOT include change of centre for this result but all others are included
49	Sylva 2006		E	Adaptive Social Behaviour Inventory (ASBI); Child Social Behaviour Questionnaire (CSBQ) - Independence & Concentration	ASBI- Independence & Concentration	APPROACH	Teacher	Child	ECERS	ECERS-R: Parents and Staff	Mean Score	Classroom	2857	2857	2857	B	0.015	NS	Child	HLM	Covariates: child/family level - pretest score, age, gender, ethnicity, birthweight, language, number of siblings, SES, maternal education, poverty, frequency parent teaches (a) alphabet sounds, (b) letters/numbers, frequency child (a) paints/draws at home, (b) changed preschool, developmental problems before age 3; classroom level - percentage of mothers who have degree or higher, duration in pr…	Yes	19	No, but controlled for pretest score	Note that control variables DO NOT include change of centre for this result but all others are included
49	Sylva 2006		E	Adaptive Social Behaviour Inventory (ASBI); Child Social Behaviour Questionnaire (CSBQ) - Independence & Concentration	ASBI- Independence & Concentration	APPROACH	Teacher	Child	ECERS	ECERS-R: Parents and Staff	Mean Score	Classroom	2857	2857	2857	Effect size	0.054	NS	Child	HLM	Covariates: child/family level - pretest score, age, gender, ethnicity, birthweight, language, number of siblings, SES, maternal education, poverty, frequency parent teaches (a) alphabet sounds, (b) letters/numbers, frequency child (a) paints/draws at home, (b) changed preschool, developmental problems before age 3; classroom level - percentage of mothers who have degree or higher, duration in pr…	Yes	19	No, but controlled for pretest score	Note that control variables DO NOT include change of centre for this result but all others are included
49	Sylva 2006		E	Adaptive Social Behaviour Inventory (ASBI); Child Social Behaviour Questionnaire (CSBQ) - Independence & Concentration	ASBI- Independence & Concentration	APPROACH	Teacher	Child	ECERS	ECERS-R: Parents and Staff	Mean Score	Classroom	2857	2857	2857	SD	0.02	NS	Child	HLM	Covariates: child/family level - pretest score, age, gender, ethnicity, birthweight, language, number of siblings, SES, maternal education, poverty, frequency parent teaches (a) alphabet sounds, (b) letters/numbers, frequency child (a) paints/draws at home, (b) changed preschool, developmental problems before age 3; classroom level - percentage of mothers who have degree or higher, duration in pr…	Yes	19	No, but controlled for pretest score	Note that control variables DO NOT include change of centre for this result but all others are included
49	Sylva 2006		E	British Ability Scales II - Pattern Construction	BAS II - Pattern Construction	COG	RA	Child	ECERS	ECERS-R: Parents and Staff	Mean Score	Classroom	2857	2857	2857	B	0.019	NS	Child	HLM	Covariates: child/family level - pretest score, age, gender, ethnicity, birthweight, language, number of siblings, SES, maternal education, poverty, frequency parent teaches (a) alphabet sounds, (b) letters/numbers, frequency child (a) paints/draws at home, (b) changed preschool, developmental problems before age 3; classroom level - percentage of mothers who have degree or higher, duration in pr…	Yes	19	No, but controlled for pretest score	Note that control variables DO NOT include change of centre for this result but all others are included
49	Sylva 2006		E	British Ability Scales II - Pattern Construction	BAS II - Pattern Construction	COG	RA	Child	ECERS	ECERS-R: Parents and Staff	Mean Score	Classroom	2857	2857	2857	Effect size	0.008	NS	Child	HLM	Covariates: child/family level - pretest score, age, gender, ethnicity, birthweight, language, number of siblings, SES, maternal education, poverty, frequency parent teaches (a) alphabet sounds, (b) letters/numbers, frequency child (a) paints/draws at home, (b) changed preschool, developmental problems before age 3; classroom level - percentage of mothers who have degree or higher, duration in pr…	Yes	19	No, but controlled for pretest score	Note that control variables DO NOT include change of centre for this result but all others are included
49	Sylva 2006		E	British Ability Scales II - Pattern Construction	BAS II - Pattern Construction	COG	RA	Child	ECERS	ECERS-R: Parents and Staff	Mean Score	Classroom	2857	2857	2857	SD	0.14	NS	Child	HLM	Covariates: child/family level - pretest score, age, gender, ethnicity, birthweight, language, number of siblings, SES, maternal education, poverty, frequency parent teaches (a) alphabet sounds, (b) letters/numbers, frequency child (a) paints/draws at home, (b) changed preschool, developmental problems before age 3; classroom level - percentage of mothers who have degree or higher, duration in pr…	Yes	19	No, but controlled for pretest score	Note that control variables DO NOT include change of centre for this result but all others are included
49	Sylva 2006		E	British Ability Scales II - Picture Similarities	BAS II - Picture Similarities	COG	RA	Child	ECERS	ECERS-R: Parents and Staff	Mean Score	Classroom	2857	2857	2857	B	0.064	NS	Child	HLM	Covariates: child/family level - pretest score, age, gender, ethnicity, birthweight, language, number of siblings, SES, maternal education, poverty, frequency parent teaches (a) alphabet sounds, (b) letters/numbers, frequency child (a) paints/draws at home, (b) changed preschool, developmental problems before age 3; classroom level - percentage of mothers who have degree or higher, duration in pr…	Yes	19	No, but controlled for pretest score	Note that control variables DO NOT include change of centre for this result but all others are included
49	Sylva 2006		E	British Ability Scales II - Picture Similarities	BAS II - Picture Similarities	COG	RA	Child	ECERS	ECERS-R: Parents and Staff	Mean Score	Classroom	2857	2857	2857	Effect size	0.045	NS	Child	HLM	Covariates: child/family level - pretest score, age, gender, ethnicity, birthweight, language, number of siblings, SES, maternal education, poverty, frequency parent teaches (a) alphabet sounds, (b) letters/numbers, frequency child (a) paints/draws at home, (b) changed preschool, developmental problems before age 3; classroom level - percentage of mothers who have degree or higher, duration in pr…	Yes	19	No, but controlled for pretest score	Note that control variables DO NOT include change of centre for this result but all others are included
49	Sylva 2006		E	British Ability Scales II - Picture Similarities	BAS II - Picture Similarities	COG	RA	Child	ECERS	ECERS-R: Parents and Staff	Mean Score	Classroom	2857	2857	2857	SD	0.08	NS	Child	HLM	Covariates: child/family level - pretest score, age, gender, ethnicity, birthweight, language, number of siblings, SES, maternal education, poverty, frequency parent teaches (a) alphabet sounds, (b) letters/numbers, frequency child (a) paints/draws at home, (b) changed preschool, developmental problems before age 3; classroom level - percentage of mothers who have degree or higher, duration in pr…	Yes	19	No, but controlled for pretest score	Note that control variables DO NOT include change of centre for this result but all others are included
49	Sylva 2006		E	British Ability Scales II - Early Number Concepts	BAS II - Early Number Concepts	COG+MATH / MATH	RA	Child	ECERS	ECERS-R: Parents and Staff	Mean Score	Classroom	2857	2857	2857	B	0.022	NS	Child	HLM	Covariates: child/family level - pretest score, age, gender, ethnicity, birthweight, language, number of siblings, SES, maternal education, poverty, frequency parent teaches (a) alphabet sounds, (b) letters/numbers, frequency child (a) paints/draws at home, (b) changed preschool, developmental problems before age 3; classroom level - percentage of mothers who have degree or higher, duration in pr…	Yes	19	No, but controlled for pretest score	Note that control variables DO NOT include change of centre for this result but all others are included
49	Sylva 2006		E	British Ability Scales II - Early Number Concepts	BAS II - Early Number Concepts	COG+MATH / MATH	RA	Child	ECERS	ECERS-R: Parents and Staff	Mean Score	Classroom	2857	2857	2857	Effect size	0.014	NS	Child	HLM	Covariates: child/family level - pretest score, age, gender, ethnicity, birthweight, language, number of siblings, SES, maternal education, poverty, frequency parent teaches (a) alphabet sounds, (b) letters/numbers, frequency child (a) paints/draws at home, (b) changed preschool, developmental problems before age 3; classroom level - percentage of mothers who have degree or higher, duration in pr…	Yes	19	No, but controlled for pretest score	Note that control variables DO NOT include change of centre for this result but all others are included
49	Sylva 2006		E	British Ability Scales II - Early Number Concepts	BAS II - Early Number Concepts	COG+MATH / MATH	RA	Child	ECERS	ECERS-R: Parents and Staff	Mean Score	Classroom	2857	2857	2857	SD	0.11	NS	Child	HLM	Covariates: child/family level - pretest score, age, gender, ethnicity, birthweight, language, number of siblings, SES, maternal education, poverty, frequency parent teaches (a) alphabet sounds, (b) letters/numbers, frequency child (a) paints/draws at home, (b) changed preschool, developmental problems before age 3; classroom level - percentage of mothers who have degree or higher, duration in pr…	Yes	19	No, but controlled for pretest score	Note that control variables DO NOT include change of centre for this result but all others are included
49	Sylva 2006		E	British Ability Scale II - Language (Naming Vocabulary and Verbal Comprehension)	BAS II - Language	LANG	RA	Child	ECERS	ECERS-R: Parents and Staff	Mean Score	Classroom	2857	2857	2857	B	0.082	NS	Child	HLM	Covariates: child/family level - pretest score, age, gender, ethnicity, birthweight, language, number of siblings, SES, maternal education, poverty, frequency parent teaches (a) alphabet sounds, (b) letters/numbers, frequency child (a) paints/draws at home, (b) changed preschool, developmental problems before age 3; classroom level - percentage of mothers who have degree or higher, duration in pr…	Yes	19	No, but controlled for pretest score	Note that control variables DO NOT include change of centre for this result but all others are included
49	Sylva 2006		E	British Ability Scale II - Language (Naming Vocabulary and Verbal Comprehension)	BAS II - Language	LANG	RA	Child	ECERS	ECERS-R: Parents and Staff	Mean Score	Classroom	2857	2857	2857	Effect size	0.045	NS	Child	HLM	Covariates: child/family level - pretest score, age, gender, ethnicity, birthweight, language, number of siblings, SES, maternal education, poverty, frequency parent teaches (a) alphabet sounds, (b) letters/numbers, frequency child (a) paints/draws at home, (b) changed preschool, developmental problems before age 3; classroom level - percentage of mothers who have degree or higher, duration in pr…	Yes	19	No, but controlled for pretest score	Note that control variables DO NOT include change of centre for this result but all others are included
49	Sylva 2006		E	British Ability Scale II - Language (Naming Vocabulary and Verbal Comprehension)	BAS II - Language	LANG	RA	Child	ECERS	ECERS-R: Parents and Staff	Mean Score	Classroom	2857	2857	2857	SD	0.11	NS	Child	HLM	Covariates: child/family level - pretest score, age, gender, ethnicity, birthweight, language, number of siblings, SES, maternal education, poverty, frequency parent teaches (a) alphabet sounds, (b) letters/numbers, frequency child (a) paints/draws at home, (b) changed preschool, developmental problems before age 3; classroom level - percentage of mothers who have degree or higher, duration in pr…	Yes	19	No, but controlled for pretest score	Note that control variables DO NOT include change of centre for this result but all others are included
49	Sylva 2006		E	Pre-Reading Composite	Pre-Reading Composite	LANG	RA	Child	ECERS	ECERS-R: Parents and Staff	Mean Score	Classroom	2857	2857	2857	B	0.505	NS	Child	HLM	Covariates: child/family level - pretest score, age, gender, ethnicity, birthweight, language, number of siblings, SES, maternal education, poverty, frequency parent teaches (a) alphabet sounds, (b) letters/numbers, frequency child (a) paints/draws at home, (b) changed preschool, developmental problems before age 3; classroom level - percentage of mothers who have degree or higher, duration in pr…	Yes	19	No, but controlled for pretest score	Note that control variables DO NOT include change of centre for this result but all others are included
49	Sylva 2006		E	Pre-Reading Composite	Pre-Reading Composite	LANG	RA	Child	ECERS	ECERS-R: Parents and Staff	Mean Score	Classroom	2857	2857	2857	Effect size	0.144	NS	Child	HLM	Covariates: child/family level - pretest score, age, gender, ethnicity, birthweight, language, number of siblings, SES, maternal education, poverty, frequency parent teaches (a) alphabet sounds, (b) letters/numbers, frequency child (a) paints/draws at home, (b) changed preschool, developmental problems before age 3; classroom level - percentage of mothers who have degree or higher, duration in pr…	Yes	19	No, but controlled for pretest score	Note that control variables DO NOT include change of centre for this result but all others are included
49	Sylva 2006		E	Pre-Reading Composite	Pre-Reading Composite	LANG	RA	Child	ECERS	ECERS-R: Parents and Staff	Mean Score	Classroom	2857	2857	2857	SD	0.26	NS	Child	HLM	Covariates: child/family level - pretest score, age, gender, ethnicity, birthweight, language, number of siblings, SES, maternal education, poverty, frequency parent teaches (a) alphabet sounds, (b) letters/numbers, frequency child (a) paints/draws at home, (b) changed preschool, developmental problems before age 3; classroom level - percentage of mothers who have degree or higher, duration in pr…	Yes	19	No, but controlled for pretest score	Note that control variables DO NOT include change of centre for this result but all others are included
[truncated: 1,224 more rows]

## Sheet: Classroom Level Analyses
Studies Excluded from Meta Analyses
Study	Author	Level of Analysis	Note	Note	Note	Note
37	Montes	Classroom	88 (Classrooms level; Children n=1551)				ECERS
91	Epstein	Program	26 (Program Level; Children n =200)			analyses at center level n=26	ECERS		Experience	Education		PD	CIS
